# Supplementary material for: Interpreting the Mechanism of Active Ingredients in Polygonati Rhizoma in Treating Depression by Combining Systemic Pharmacology and In Vitro Experiments
Source: Nutrients. 2024 Apr 14;16(8):1167. doi: 10.3390/nu16081167 (PMC11054788; doi:10.3390/nu16081167)
Supplement: Supplementary file 1 [file nutrients-16-01167-s001.zip › Supplementary Table S1.xlsx]

## Sheet: Compound information in PR
Supplementary Table S1：Compounds of Polygonati Rhizoma
Mol ID	Molecule Name	MW	AlogP	Hdon	Hacc	OB(%)	Caco-2	BBB	DL	FASA-	HL
MOL001789	isoliquiritigenin	256.27	2.9	3	4	85.32	0.44	-0.41	0.15	0.46	17.66
MOL001792	DFV	256.27	2.57	2	4	32.76	0.51	-0.29	0.18	0.42	17.89
MOL001801	salicylic acid	138.13	1.17	2	3	32.13	0.63	0.63	0.03	0.43	12
MOL002714	baicalein	270.25	2.33	3	5	33.52	0.63	-0.05	0.21	0.36	16.25
MOL002959	3'-Methoxydaidzein	284.28	2.32	2	5	48.57	0.56	-0.32	0.24	0.34	17.04
MOL000346	succinic acid	118.1	-0.41	2	4	29.62	-0.44	-0.71	0.01	0.42
MOL000357	Sitogluside	576.95	6.34	4	6	20.63	-0.14	-0.93	0.62	0.23
MOL000358	beta-sitosterol	414.79	8.08	1	1	36.91	1.32	0.99	0.75	0.23	5.36
MOL000359	sitosterol	414.79	8.08	1	1	36.91	1.32	0.87	0.75	0.22	5.37
MOL003888	methylprotodioscin	1063.38	-0.93	12	22	10.26	-3.07	-4.48	0.03	0.21
MOL003889	methylprotodioscin_qt	446.74	4.28	2	4	35.12	0.2	-0.45	0.86	0.19	5.48
MOL000396	(+)-Syringaresinol	418.48	2.1	2	8	3.29	0.47	-0.34	0.72	0
MOL000436	(Z)-1-(2,4-dihydroxyphenyl)-3-(4-hydroxyphenyl)prop-2-en-1-one	256.27	2.9	3	4	87.51	0.2	-0.48	0.15	0	20.28
MOL004807	glucuronic acid	194.16	-2.31	5	7	46.18	-2.05	-4.58	0.06	0	11.13
MOL004940	neoliquiritin	418.43	0.66	5	9	13.01	-1.08	-1.95	0.71	0
MOL004941	(2R)-7-hydroxy-2-(4-hydroxyphenyl)chroman-4-one	256.27	2.57	2	4	71.12	0.41	-0.25	0.18	0	18.09
MOL005367	GUP	180.18	-2.51	5	6	43.04	-1.82	-4.46	0.04	0.26	11.1
MOL005441	BGC	180.18	-2.51	5	6	48.09	-2.02	-4.68	0.04	0.31	11.13
MOL000546	diosgenin	414.69	4.63	1	3	80.88	0.82	0.27	0.81	0.19	4.14
MOL006331	4',5-Dihydroxyflavone	254.25	2.6	2	4	48.55	0.76	-0.03	0.19	0	18.01
MOL006384	4-[(1R,3aS,4R,6aS)-4-(4-hydroxy-3,5-dimethoxyphenyl)-1,3,3a,4,6,6a-hexahydrofuro[4,3-c]furan-1-yl]-2,6-dimethoxyphenol	418.48	2.1	2	8	3.29	0.66	-0.39	0.72	0.16
MOL000748	HMF	126.12	0.67	1	3	45.07	0.05	-0.27	0.02	0.22	11.73
MOL000008	apigenin	270.25	2.33	3	5	23.06	0.43	-0.61	0.21	0.41
MOL009752	2',7-dihydroxy-3',4'-dimethoxyisoflavane	300.33	2.95	2	5	4.56	0.87	0.08	0.27	0.25
MOL009753	4-methylolfurfural	126.12	0.38	1	3	70.89	0.11	-0.19	0.02	0.24	4.16
MOL009754	Oroxin A	432.41	0.43	6	10	9.58	-0.87	-1.97	0.72	0.32
MOL009755	2-Acridinecarboxylic acid	223.24	2.96	1	3	72.86	0.72	0.13	0.16	0.47	3.11
MOL009756	liriodendrin	742.8	-1.71	8	18	5.19	-2.34	-3.6	0.29	0.21
MOL009757	n-butyl-β-D-fructopyranoside	236.3	-0.83	4	6	14.25	-0.79	-1.23	0.08	0.21
MOL009758	2-Propen-1-one, 1-(2,4-dihydroxyphenyl)-3-(4-(beta-D-glucopyranosyloxy)phenyl)-, (2E)-	418.43	1	6	9	12.6	-1.01	-1.99	0.6	0.37
MOL009759	sibiricoside A	1213.48	-4.35	16	28	7.77	-5.05	-6.42	0.01	0.21
MOL009760	sibiricoside A_qt	432.71	3.88	2	4	35.26	0.16	-0.75	0.86	0.22	5.44
MOL009761	sibiricoside B	1065.3	-3.69	14	24	9.1	-4.11	-4.98	0.02	0.21
MOL009762	sibiricoside B_qt	446.69	2.79	3	5	13.91	0.15	-0.54	0.75	0.21
MOL009763	(+)-Syringaresinol-O-beta-D-glucoside	580.64	0.2	5	13	43.35	-0.97	-1.83	0.77	0.19	3.2
MOL009764	vitexin xyloside	580.54	-1.63	10	15	3.6	-2.62	-3.43	0.76	0.32
MOL009765	(Z)-nonadec-6-enoic acid	296.55	7.29	1	2	31.88	1.09	0.75	0.17	0.21	5.7
MOL009766	zhonghualiaoine 1	458.75	3.57	2	4	34.72	0.31	-0.38	0.78	0.21	5.25

## Sheet: OB≥30%, DL≥0.18, BBB≥-0.3, HL≥4
Candidate compounds of Polygonati Rhizoma
Mol ID	Molecule Name	MW	AlogP	Hdon	Hacc	OB(%)	Caco-2	BBB	DL	FASA-	HL
MOL001792	DFV	256.27	2.57	2	4	32.76	0.51	-0.29	0.18	0.42	17.89
MOL002714	baicalein	270.25	2.33	3	5	33.52	0.63	-0.05	0.21	0.36	16.25
MOL004941	(2R)-7-hydroxy-2-(4-hydroxyphenyl)chroman-4-one	256.27	2.57	2	4	71.12	0.41	-0.25	0.18	0	18.09
MOL000546	diosgenin	414.69	4.63	1	3	80.88	0.82	0.27	0.81	0.19	4.14
MOL006331	4',5-Dihydroxyflavone	254.25	2.6	2	4	48.55	0.76	-0.03	0.19	0	18.01
MOL000358	beta-sitosterol	414.79	8.08	1	1	36.91	1.32	0.99	0.75	0.23	5.36
MOL000359	sitosterol	414.79	8.08	1	1	36.91	1.32	0.87	0.75	0.22	5.37
