# Supplementary material for: Interpreting the Mechanism of Active Ingredients in Polygonati Rhizoma in Treating Depression by Combining Systemic Pharmacology and In Vitro Experiments
Source: Nutrients. 2024 Apr 14;16(8):1167. doi: 10.3390/nu16081167 (PMC11054788; doi:10.3390/nu16081167)
Supplement: Supplementary file 1 [file nutrients-16-01167-s001.zip › Supplementary Table S2.xlsx]

## Sheet: Sheet1
Supplementary Table S2: Targets information of candidate compounds
Mol ID	Molecule Name	target name	Source
MOL001792	DFV	Prostaglandin G/H synthase 1	DrugBank
MOL001792	DFV	Estrogen receptor	DrugBank
MOL001792	DFV	Prostaglandin G/H synthase 2	DrugBank
MOL001792	DFV	Retinoic acid receptor RXR-alpha	DrugBank
MOL001792	DFV	Beta-2 adrenergic receptor	DrugBank
MOL001792	DFV	Heat shock protein HSP 90	DrugBank
MOL001792	DFV	Phosphatidylinositol-4,5-bisphosphate 3-kinase catalytic subunit, gamma isoform	DrugBank
MOL001792	DFV	mRNA of PKA Catalytic Subunit C-alpha	DrugBank
MOL001792	DFV	Beta-lactamase	DrugBank
MOL001792	DFV	Amine oxidase [flavin-containing] B	DrugBank
MOL001792	DFV	Sodium-dependent serotonin transporter	DrugBank
MOL001792	DFV	cAMP-dependent protein kinase inhibitor alpha	DrugBank
MOL002714	baicalein	Prostaglandin G/H synthase 1	DrugBank
MOL002714	baicalein	Androgen receptor	DrugBank
MOL002714	baicalein	Prostaglandin G/H synthase 2	DrugBank
MOL002714	baicalein	Heat shock protein HSP 90	DrugBank
MOL002714	baicalein	mRNA of PKA Catalytic Subunit C-alpha	DrugBank
MOL002714	baicalein	Dipeptidyl peptidase IV	DrugBank
MOL002714	baicalein	Phosphatidylinositol-4,5-bisphosphate 3-kinase catalytic subunit, gamma isoform	DrugBank
MOL002714	baicalein	CGMP-inhibited 3',5'-cyclic phosphodiesterase A	DrugBank
MOL002714	baicalein	Trypsin-1	DrugBank
MOL002714	baicalein	Nuclear receptor coactivator 2	DrugBank
MOL002714	baicalein	Nuclear receptor coactivator 1	DrugBank
MOL002714	baicalein	Calmodulin	DrugBank
MOL002714	baicalein	Transcription factor p65	N/A
MOL002714	baicalein	RAC-alpha serine/threonine-protein kinase	N/A
MOL002714	baicalein	Vascular endothelial growth factor A	DrugBank
MOL002714	baicalein	Apoptosis regulator Bcl-2	DrugBank
MOL002714	baicalein	Proto-oncogene c-Fos	N/A
MOL002714	baicalein	Apoptosis regulator BAX	N/A
MOL002714	baicalein	Matrix metalloproteinase-9	N/A
MOL002714	baicalein	Caspase-3	N/A
MOL002714	baicalein	Cellular tumor antigen p53	DrugBank
MOL002714	baicalein	Hypoxia-inducible factor 1-alpha	N/A
MOL002714	baicalein	Fos-related antigen 1	N/A
MOL002714	baicalein	Fos-related antigen 2	N/A
MOL002714	baicalein	Cell division control protein 2 homolog	DrugBank
MOL002714	baicalein	G2/mitotic-specific cyclin-B1	N/A
MOL002714	baicalein	Myeloperoxidase	DrugBank
MOL002714	baicalein	Aryl hydrocarbon receptor	DrugBank
MOL002714	baicalein	Insulin-like growth factor II	N/A
MOL002714	baicalein	Cytochrome c	DrugBank
MOL002714	baicalein	Arachidonate 12-lipoxygenase, 12S-type	N/A
MOL002714	baicalein	Nuclear factor of activated T-cells, cytoplasmic 1	N/A
MOL002714	baicalein	Tudor domain-containing protein 7	N/A
MOL002714	baicalein	Egl nine homolog 1	DrugBank
MOL002714	baicalein	NADPH oxidase 5	N/A
MOL002714	baicalein	Fatty acid-binding protein, epidermal	N/A
MOL002714	baicalein	Apolipoprotein D	N/A
MOL000358	beta-sitosterol	Progesterone receptor	DrugBank
MOL000358	beta-sitosterol	Nuclear receptor coactivator 2	DrugBank
MOL000358	beta-sitosterol	Prostaglandin G/H synthase 1	DrugBank
MOL000358	beta-sitosterol	Prostaglandin G/H synthase 2	DrugBank
MOL000358	beta-sitosterol	Heat shock protein HSP 90	DrugBank
MOL000358	beta-sitosterol	Phosphatidylinositol-4,5-bisphosphate 3-kinase catalytic subunit, gamma isoform	DrugBank
MOL000358	beta-sitosterol	Potassium voltage-gated channel subfamily H member 2	DrugBank
MOL000358	beta-sitosterol	mRNA of PKA Catalytic Subunit C-alpha	DrugBank
MOL000358	beta-sitosterol	Dopamine D1 receptor	DrugBank
MOL000358	beta-sitosterol	Muscarinic acetylcholine receptor M3	DrugBank
MOL000358	beta-sitosterol	Muscarinic acetylcholine receptor M1	DrugBank
MOL000358	beta-sitosterol	Sodium channel protein type 5 subunit alpha	DrugBank
MOL000358	beta-sitosterol	Gamma-aminobutyric-acid receptor alpha-2 subunit	DrugBank
MOL000358	beta-sitosterol	Muscarinic acetylcholine receptor M4	DrugBank
MOL000358	beta-sitosterol	CGMP-inhibited 3',5'-cyclic phosphodiesterase A	DrugBank
MOL000358	beta-sitosterol	5-hydroxytryptamine 2A receptor	DrugBank
MOL000358	beta-sitosterol	Gamma-aminobutyric-acid receptor alpha-5 subunit	DrugBank
MOL000358	beta-sitosterol	Alpha-1A adrenergic receptor	DrugBank
MOL000358	beta-sitosterol	Gamma-aminobutyric-acid receptor alpha-3 subunit	DrugBank
MOL000358	beta-sitosterol	Muscarinic acetylcholine receptor M2	DrugBank
MOL000358	beta-sitosterol	Alpha-1B adrenergic receptor	DrugBank
MOL000358	beta-sitosterol	Beta-2 adrenergic receptor	DrugBank
MOL000358	beta-sitosterol	Neuronal acetylcholine receptor subunit alpha-2	DrugBank
MOL000358	beta-sitosterol	Sodium-dependent serotonin transporter	DrugBank
MOL000358	beta-sitosterol	Mu-type opioid receptor	DrugBank
MOL000358	beta-sitosterol	Gamma-aminobutyric acid receptor subunit alpha-1	DrugBank
MOL000358	beta-sitosterol	Neuronal acetylcholine receptor protein, alpha-7 chain	DrugBank
MOL000358	beta-sitosterol	Cytochrome P450-cam	DrugBank
MOL000358	beta-sitosterol	Apoptosis regulator Bcl-2	DrugBank
MOL000358	beta-sitosterol	Apoptosis regulator BAX	N/A
MOL000358	beta-sitosterol	Caspase-9	N/A
MOL000358	beta-sitosterol	Transcription factor AP-1	DrugBank
MOL000358	beta-sitosterol	Caspase-3	N/A
MOL000358	beta-sitosterol	Caspase-8	N/A
MOL000358	beta-sitosterol	Protein kinase C alpha type	N/A
MOL000358	beta-sitosterol	Transforming growth factor beta-1	N/A
MOL000358	beta-sitosterol	Serum paraoxonase/arylesterase 1	DrugBank
MOL000358	beta-sitosterol	Microtubule-associated protein 2	DrugBank
MOL000359	sitosterol	Progesterone receptor	DrugBank
MOL000359	sitosterol	Nuclear receptor coactivator 2	DrugBank
MOL000359	sitosterol	Mineralocorticoid receptor	DrugBank
MOL004941	(2R)-7-hydroxy-2-(4-hydroxyphenyl)chroman-4-one	Prostaglandin G/H synthase 1	DrugBank
MOL004941	(2R)-7-hydroxy-2-(4-hydroxyphenyl)chroman-4-one	Estrogen receptor	DrugBank
MOL004941	(2R)-7-hydroxy-2-(4-hydroxyphenyl)chroman-4-one	Prostaglandin G/H synthase 2	DrugBank
MOL004941	(2R)-7-hydroxy-2-(4-hydroxyphenyl)chroman-4-one	Retinoic acid receptor RXR-alpha	DrugBank
MOL004941	(2R)-7-hydroxy-2-(4-hydroxyphenyl)chroman-4-one	CGMP-inhibited 3',5'-cyclic phosphodiesterase A	DrugBank
MOL004941	(2R)-7-hydroxy-2-(4-hydroxyphenyl)chroman-4-one	Beta-2 adrenergic receptor	DrugBank
MOL004941	(2R)-7-hydroxy-2-(4-hydroxyphenyl)chroman-4-one	Heat shock protein HSP 90	DrugBank
MOL004941	(2R)-7-hydroxy-2-(4-hydroxyphenyl)chroman-4-one	Phosphatidylinositol-4,5-bisphosphate 3-kinase catalytic subunit, gamma isoform	DrugBank
MOL004941	(2R)-7-hydroxy-2-(4-hydroxyphenyl)chroman-4-one	Beta-lactamase	DrugBank
MOL004941	(2R)-7-hydroxy-2-(4-hydroxyphenyl)chroman-4-one	Amine oxidase [flavin-containing] B	N/A
MOL004941	(2R)-7-hydroxy-2-(4-hydroxyphenyl)chroman-4-one	mRNA of PKA Catalytic Subunit C-alpha	DrugBank
MOL004941	(2R)-7-hydroxy-2-(4-hydroxyphenyl)chroman-4-one	cAMP-dependent protein kinase inhibitor alpha	DrugBank
MOL004941	(2R)-7-hydroxy-2-(4-hydroxyphenyl)chroman-4-one	Calmodulin	DrugBank
MOL004941	(2R)-7-hydroxy-2-(4-hydroxyphenyl)chroman-4-one	Gamma-aminobutyric acid receptor subunit alpha-1	DrugBank
MOL004941	(2R)-7-hydroxy-2-(4-hydroxyphenyl)chroman-4-one	Sodium-dependent serotonin transporter	DrugBank
MOL000546	diosgenin	Progesterone receptor	DrugBank
MOL000546	diosgenin	Mineralocorticoid receptor	DrugBank
MOL000546	diosgenin	Transcription factor p65	N/A
MOL000546	diosgenin	RAC-alpha serine/threonine-protein kinase	N/A
MOL000546	diosgenin	Vascular endothelial growth factor A	DrugBank
MOL000546	diosgenin	Cyclin-dependent kinase inhibitor 1	N/A
MOL000546	diosgenin	Cellular tumor antigen p53	DrugBank
MOL000546	diosgenin	Prostaglandin G/H synthase 2	DrugBank
MOL000546	diosgenin	Fatty acid synthase	DrugBank
MOL000546	diosgenin	Superoxide dismutase [Cu-Zn]	N/A
MOL000546	diosgenin	Catalase	DrugBank
MOL000546	diosgenin	Hypoxia-inducible factor 1-alpha	N/A
MOL000546	diosgenin	Nuclear receptor subfamily 1 group I member 2	N/A
MOL000546	diosgenin	Cytosolic phospholipase A2	DrugBank
MOL000546	diosgenin	Canalicular multispecific organic anion transporter 1	N/A
MOL000546	diosgenin	Serine/threonine-protein kinase mTOR	DrugBank
MOL006331	4',5-Dihydroxyflavone	Prostaglandin G/H synthase 1	DrugBank
MOL006331	4',5-Dihydroxyflavone	Androgen receptor	DrugBank
MOL006331	4',5-Dihydroxyflavone	Prostaglandin G/H synthase 2	DrugBank
MOL006331	4',5-Dihydroxyflavone	Dipeptidyl peptidase IV	DrugBank
MOL006331	4',5-Dihydroxyflavone	Heat shock protein HSP 90	DrugBank
MOL006331	4',5-Dihydroxyflavone	Phosphatidylinositol-4,5-bisphosphate 3-kinase catalytic subunit, gamma isoform	DrugBank
MOL006331	4',5-Dihydroxyflavone	Amine oxidase [flavin-containing] B	DrugBank
MOL006331	4',5-Dihydroxyflavone	mRNA of PKA Catalytic Subunit C-alpha	DrugBank

## Sheet: Sheet2
Supplementary Table S2: Target information of candidate components
Mol ID	Molecule Name	target name
MOL001792	DFV	PTGS1
MOL001792	DFV	ESR1
MOL001792	DFV	PTGS2
MOL001792	DFV	RXRA
MOL001792	DFV	ADRB2
MOL001792	DFV	HSP90AB1
MOL001792	DFV	PIK3CG
MOL001792	DFV	PRKACA
MOL001792	DFV	DPEP1
MOL001792	DFV	MAOB
MOL001792	DFV	SLC6A4
MOL001792	DFV	PKIA
MOL001792	DFV	COX1
MOL001792	DFV	ESR
MOL001792	DFV	COX2
MOL001792	DFV	NR2B1
MOL001792	DFV	ADRB2R
MOL001792	DFV	HSP90B
MOL001792	DFV	PKACA
MOL001792	DFV	MDP
MOL001792	DFV	HTT
MOL001792	DFV	PRKACN1
MOL001792	DFV	NR3A1
MOL001792	DFV	COX-2
MOL001792	DFV	B2AR
MOL001792	DFV	HSPC2
MOL001792	DFV	RDP
MOL001792	DFV	SERT
MOL001792	DFV	estrogen receptor
MOL001792	DFV	HSPCB
MOL001792	DFV	estrogen receptor/ER
MOL002714	baicalein	PTGS1
MOL002714	baicalein	AR
MOL002714	baicalein	PTGS2
MOL002714	baicalein	HSP90AB1
MOL002714	baicalein	PRKACA
MOL002714	baicalein	DPP4
MOL002714	baicalein	PIK3CG
MOL002714	baicalein	PDE3A
MOL002714	baicalein	PRSS1
MOL002714	baicalein	NCOA2
MOL002714	baicalein	NCOA1
MOL002714	baicalein	CALM1
MOL002714	baicalein	RELA
MOL002714	baicalein	AKT1
MOL002714	baicalein	VEGFA
MOL002714	baicalein	BCL2
MOL002714	baicalein	FOS
MOL002714	baicalein	BAX
MOL002714	baicalein	MMP9
MOL002714	baicalein	CASP3
MOL002714	baicalein	TP53
MOL002714	baicalein	HIF1A
MOL002714	baicalein	FOSL1
MOL002714	baicalein	FOSL2
MOL002714	baicalein	CDK1
MOL002714	baicalein	CCNB1
MOL002714	baicalein	MPO
MOL002714	baicalein	AHR
MOL002714	baicalein	IGF2
MOL002714	baicalein	CYCS
MOL002714	baicalein	ALOX12
MOL002714	baicalein	NFATC1
MOL002714	baicalein	TDRD7
MOL002714	baicalein	EGLN1
MOL002714	baicalein	NOX5
MOL002714	baicalein	FABP5
MOL002714	baicalein	APOD
MOL002714	baicalein	COX1
MOL002714	baicalein	DHTR
MOL002714	baicalein	COX2
MOL002714	baicalein	HSP90B
MOL002714	baicalein	PKACA
MOL002714	baicalein	ADCP2
MOL002714	baicalein	TRP1
MOL002714	baicalein	BHLHE75
MOL002714	baicalein	BHLHE74
MOL002714	baicalein	NFKB3
MOL002714	baicalein	PKB
MOL002714	baicalein	VEGF
MOL002714	baicalein	hCG_34092
MOL002714	baicalein	G0S7
MOL002714	baicalein	BCL2L4
MOL002714	baicalein	CLG4B
MOL002714	baicalein	CPP32
MOL002714	baicalein	P53
MOL002714	baicalein	BHLHE78
MOL002714	baicalein	FRA1
MOL002714	baicalein	FRA2
MOL002714	baicalein	CDC2
MOL002714	baicalein	CCNB
MOL002714	baicalein	BHLHE76
MOL002714	baicalein	PP1446
MOL002714	baicalein	CYC
MOL002714	baicalein	12LO
MOL002714	baicalein	NFAT2
MOL002714	baicalein	PCTAIRE2BP
MOL002714	baicalein	C1orf12
MOL002714	baicalein	NR3C4
MOL002714	baicalein	COX-2
MOL002714	baicalein	HSPC2
MOL002714	baicalein	CD26
MOL002714	baicalein	TRY1
MOL002714	baicalein	SRC2
MOL002714	baicalein	SRC1
MOL002714	baicalein	RAC
MOL002714	baicalein	hCG_18998
MOL002714	baicalein	bcl-2
MOL002714	baicalein	MOP1
MOL002714	baicalein	CDC28A
MOL002714	baicalein	hCG_17373
MOL002714	baicalein	hCG_2009955
MOL002714	baicalein	LOG12
MOL002714	baicalein	NFATC
MOL002714	baicalein	PNAS-118
MOL002714	baicalein	HSPCB
MOL002714	baicalein	TRYP1
MOL002714	baicalein	TIF2
MOL002714	baicalein	hCG_96740
MOL002714	baicalein	PASD8
MOL002714	baicalein	CDKN1
MOL002714	baicalein	PNAS-137
MOL002714	baicalein	hCG_21199
MOL002714	baicalein	P34CDC2
MOL002714	baicalein	hCG_1810777
MOL000358	beta-sitosterol	PGR
MOL000358	beta-sitosterol	NCOA2
MOL000358	beta-sitosterol	PTGS1
MOL000358	beta-sitosterol	PTGS2
MOL000358	beta-sitosterol	HSP90AB1
MOL000358	beta-sitosterol	PIK3CG
MOL000358	beta-sitosterol	KCNH2
MOL000358	beta-sitosterol	PRKACA
MOL000358	beta-sitosterol	DRD1
MOL000358	beta-sitosterol	CHRM3
MOL000358	beta-sitosterol	CHRM1
MOL000358	beta-sitosterol	SCN5A
MOL000358	beta-sitosterol	GABRA2
MOL000358	beta-sitosterol	CHRM4
MOL000358	beta-sitosterol	PDE3A
MOL000358	beta-sitosterol	HTR2A
MOL000358	beta-sitosterol	GABRA5
MOL000358	beta-sitosterol	ADRA1A
MOL000358	beta-sitosterol	GABRA3
MOL000358	beta-sitosterol	CHRM2
MOL000358	beta-sitosterol	ADRA1B
MOL000358	beta-sitosterol	ADRB2
MOL000358	beta-sitosterol	CHRNA2
MOL000358	beta-sitosterol	SLC6A4
MOL000358	beta-sitosterol	OPRM1
MOL000358	beta-sitosterol	GABRA1
MOL000358	beta-sitosterol	CHRNA7
MOL000358	beta-sitosterol	BCL2
MOL000358	beta-sitosterol	BAX
MOL000358	beta-sitosterol	CASP9
MOL000358	beta-sitosterol	JUN
MOL000358	beta-sitosterol	CASP3
MOL000358	beta-sitosterol	CASP8
MOL000358	beta-sitosterol	PRKCA
MOL000358	beta-sitosterol	TGFB1
MOL000358	beta-sitosterol	PON1
MOL000358	beta-sitosterol	MAP2
MOL000358	beta-sitosterol	NR3C3
MOL000358	beta-sitosterol	BHLHE75
MOL000358	beta-sitosterol	COX1
MOL000358	beta-sitosterol	COX2
MOL000358	beta-sitosterol	HSP90B
MOL000358	beta-sitosterol	ERG
MOL000358	beta-sitosterol	PKACA
MOL000358	beta-sitosterol	tcag7.786
MOL000358	beta-sitosterol	hCG_18699
MOL000358	beta-sitosterol	hCG_15318
MOL000358	beta-sitosterol	HTR2
MOL000358	beta-sitosterol	ADRA1C
MOL000358	beta-sitosterol	ADRB2R
MOL000358	beta-sitosterol	HTT
MOL000358	beta-sitosterol	MOR1
MOL000358	beta-sitosterol	NACHRA7
MOL000358	beta-sitosterol	hCG_34092
MOL000358	beta-sitosterol	BCL2L4
MOL000358	beta-sitosterol	MCH6
MOL000358	beta-sitosterol	CPP32
MOL000358	beta-sitosterol	MCH5
MOL000358	beta-sitosterol	PKCA
MOL000358	beta-sitosterol	TGFB
MOL000358	beta-sitosterol	PON
MOL000358	beta-sitosterol	PR
MOL000358	beta-sitosterol	SRC2
MOL000358	beta-sitosterol	COX-2
MOL000358	beta-sitosterol	HSPC2
MOL000358	beta-sitosterol	ERG1
MOL000358	beta-sitosterol	hCG_39657
MOL000358	beta-sitosterol	TIF2
MOL000358	beta-sitosterol	HSPCB
MOL000358	beta-sitosterol	HERG
MOL000358	beta-sitosterol	B2AR
MOL000358	beta-sitosterol	SERT
MOL000358	beta-sitosterol	bcl-2
MOL000359	sitosterol	PGR
MOL000359	sitosterol	NCOA2
MOL000359	sitosterol	NR3C2
MOL000359	sitosterol	NR3C3
MOL000359	sitosterol	BHLHE75
MOL000359	sitosterol	MCR
MOL000359	sitosterol	PR
MOL000359	sitosterol	SRC2
MOL000359	sitosterol	MLR
MOL000359	sitosterol	hCG_39657
MOL000359	sitosterol	TIF2
MOL004941	(2R)-7-hydroxy-2-(4-hydroxyphenyl)chroman-4-one	PTGS1
MOL004941	(2R)-7-hydroxy-2-(4-hydroxyphenyl)chroman-4-one	ESR1
MOL004941	(2R)-7-hydroxy-2-(4-hydroxyphenyl)chroman-4-one	PTGS2
MOL004941	(2R)-7-hydroxy-2-(4-hydroxyphenyl)chroman-4-one	RXRA
MOL004941	(2R)-7-hydroxy-2-(4-hydroxyphenyl)chroman-4-one	PDE3A
MOL004941	(2R)-7-hydroxy-2-(4-hydroxyphenyl)chroman-4-one	ADRB2
MOL004941	(2R)-7-hydroxy-2-(4-hydroxyphenyl)chroman-4-one	HSP90AB1
MOL004941	(2R)-7-hydroxy-2-(4-hydroxyphenyl)chroman-4-one	PIK3CG
MOL004941	(2R)-7-hydroxy-2-(4-hydroxyphenyl)chroman-4-one	DPEP1
MOL004941	(2R)-7-hydroxy-2-(4-hydroxyphenyl)chroman-4-one	MAOB
MOL004941	(2R)-7-hydroxy-2-(4-hydroxyphenyl)chroman-4-one	PRKACA
MOL004941	(2R)-7-hydroxy-2-(4-hydroxyphenyl)chroman-4-one	PKIA
MOL004941	(2R)-7-hydroxy-2-(4-hydroxyphenyl)chroman-4-one	CALM1
MOL004941	(2R)-7-hydroxy-2-(4-hydroxyphenyl)chroman-4-one	GABRA1
MOL004941	(2R)-7-hydroxy-2-(4-hydroxyphenyl)chroman-4-one	SLC6A4
MOL004941	(2R)-7-hydroxy-2-(4-hydroxyphenyl)chroman-4-one	COX1
MOL004941	(2R)-7-hydroxy-2-(4-hydroxyphenyl)chroman-4-one	ESR
MOL004941	(2R)-7-hydroxy-2-(4-hydroxyphenyl)chroman-4-one	COX2
MOL004941	(2R)-7-hydroxy-2-(4-hydroxyphenyl)chroman-4-one	NR2B1
MOL004941	(2R)-7-hydroxy-2-(4-hydroxyphenyl)chroman-4-one	estrogen receptor/ER
MOL004941	(2R)-7-hydroxy-2-(4-hydroxyphenyl)chroman-4-one	ADRB2R
MOL004941	(2R)-7-hydroxy-2-(4-hydroxyphenyl)chroman-4-one	HSP90B
MOL004941	(2R)-7-hydroxy-2-(4-hydroxyphenyl)chroman-4-one	MDP
MOL004941	(2R)-7-hydroxy-2-(4-hydroxyphenyl)chroman-4-one	PKACA
MOL004941	(2R)-7-hydroxy-2-(4-hydroxyphenyl)chroman-4-one	PRKACN1
MOL004941	(2R)-7-hydroxy-2-(4-hydroxyphenyl)chroman-4-one	HTT
MOL004941	(2R)-7-hydroxy-2-(4-hydroxyphenyl)chroman-4-one	NR3A1
MOL004941	(2R)-7-hydroxy-2-(4-hydroxyphenyl)chroman-4-one	COX-2
MOL004941	(2R)-7-hydroxy-2-(4-hydroxyphenyl)chroman-4-one	B2AR
MOL004941	(2R)-7-hydroxy-2-(4-hydroxyphenyl)chroman-4-one	HSPC2
MOL004941	(2R)-7-hydroxy-2-(4-hydroxyphenyl)chroman-4-one	RDP
MOL004941	(2R)-7-hydroxy-2-(4-hydroxyphenyl)chroman-4-one	SERT
MOL004941	(2R)-7-hydroxy-2-(4-hydroxyphenyl)chroman-4-one	estrogen receptor
MOL004941	(2R)-7-hydroxy-2-(4-hydroxyphenyl)chroman-4-one	HSPCB
MOL000546	diosgenin	PGR
MOL000546	diosgenin	NR3C2
MOL000546	diosgenin	RELA
MOL000546	diosgenin	AKT1
MOL000546	diosgenin	VEGFA
MOL000546	diosgenin	CDKN1A
MOL000546	diosgenin	TP53
MOL000546	diosgenin	PTGS2
MOL000546	diosgenin	FASN
MOL000546	diosgenin	SOD1
MOL000546	diosgenin	CAT
MOL000546	diosgenin	HIF1A
MOL000546	diosgenin	NR1I2
MOL000546	diosgenin	PLA2G4A
MOL000546	diosgenin	ABCC2
MOL000546	diosgenin	MTOR
MOL000546	diosgenin	NR3C3
MOL000546	diosgenin	MCR
MOL000546	diosgenin	NFKB3
MOL000546	diosgenin	PKB
MOL000546	diosgenin	VEGF
MOL000546	diosgenin	CAP20
MOL000546	diosgenin	P53
MOL000546	diosgenin	COX2
MOL000546	diosgenin	FAS
MOL000546	diosgenin	BHLHE78
MOL000546	diosgenin	PXR
MOL000546	diosgenin	CPLA2
MOL000546	diosgenin	CMOAT
MOL000546	diosgenin	FRAP
MOL000546	diosgenin	PR
MOL000546	diosgenin	MLR
MOL000546	diosgenin	RAC
MOL000546	diosgenin	hCG_18998
MOL000546	diosgenin	CDKN1
MOL000546	diosgenin	COX-2
MOL000546	diosgenin	MOP1
MOL000546	diosgenin	hCG_21777
MOL000546	diosgenin	PLA2G4
MOL000546	diosgenin	CMOAT1
MOL000546	diosgenin	FRAP1
MOL000546	diosgenin	hCG_39657
MOL000546	diosgenin	RAPT1
MOL000546	diosgenin	hCG_96740
MOL000546	diosgenin	CIP1
MOL000546	diosgenin	PIC1
MOL000546	diosgenin	SDI1
MOL000546	diosgenin	WAF1
MOL000546	diosgenin	PASD8
MOL000546	diosgenin	CMRP
MOL000546	diosgenin	FRAP2
MOL000546	diosgenin	MDA6
MOL000546	diosgenin	hCG_21199
MOL000546	diosgenin	MRP2
MOL000546	diosgenin	RAFT1
MOL006331	4',5-Dihydroxyflavone	PTGS1
MOL006331	4',5-Dihydroxyflavone	AR
MOL006331	4',5-Dihydroxyflavone	PTGS2
MOL006331	4',5-Dihydroxyflavone	DPP4
MOL006331	4',5-Dihydroxyflavone	HSP90AB1
MOL006331	4',5-Dihydroxyflavone	PIK3CG
MOL006331	4',5-Dihydroxyflavone	MAOB
MOL006331	4',5-Dihydroxyflavone	PRKACA
MOL006331	4',5-Dihydroxyflavone	COX1
MOL006331	4',5-Dihydroxyflavone	DHTR
MOL006331	4',5-Dihydroxyflavone	COX2
MOL006331	4',5-Dihydroxyflavone	ADCP2
MOL006331	4',5-Dihydroxyflavone	HSP90B
MOL006331	4',5-Dihydroxyflavone	HSPCB
MOL006331	4',5-Dihydroxyflavone	PKACA
MOL006331	4',5-Dihydroxyflavone	NR3C4
MOL006331	4',5-Dihydroxyflavone	COX-2
MOL006331	4',5-Dihydroxyflavone	CD26
MOL006331	4',5-Dihydroxyflavone	HSPC2
