# Supplementary material for: Interpreting the Mechanism of Active Ingredients in Polygonati Rhizoma in Treating Depression by Combining Systemic Pharmacology and In Vitro Experiments
Source: Nutrients. 2024 Apr 14;16(8):1167. doi: 10.3390/nu16081167 (PMC11054788; doi:10.3390/nu16081167)
Supplement: Supplementary file 1 [file nutrients-16-01167-s001.zip › Supplementary Table S3.xlsx]

## Sheet: Sheet1
Supplementary Table S3: Depression-related genes from different databases
TTD	PharmGKB	GAD	DisGeNET	OMIM	Total genes
NET	CYP2B6	GNB3	CRH	PANX1	NET
SERT	SLC6A4	GC	CRHR1	PINK1	SERT
CHRNA7	CYP2D6	GAD1	DRD2	PPP1R14A	CHRNA7
GABRB2	HTR1B	GABRA5	NR3C1	ABCA13	GABRB2
GAR	HTR7	FZD3	HTR2A	CAMK2B	GAR
GABRG2	ABCB1	FKBP5	IL1B	TPH2	GABRG2
GABRA1	DRD2	DRD4	IL6	NRN1	GABRA1
GABRD	FKBP5	DRD3	NPY	MTHFR	GABRD
GABRG3	HTR2A	DRD2	NTRK2	SLC12A5	GABRG3
TACR3	TGFBR3	CYP2C9	BDNF	RIMS1	TACR3
MAOA	CREB1	CYP2C19	S100A10	SORCS3	MAOA
MAO	TPH2	CTLA4	S100B	BSCL2	MAO
H1R	CYP2C19	CRHR1	SLC6A2	TWNK	H1R
GRIA	CYP3A4	CRH	SLC6A4	PICK1	GRIA
SMPD4	GRIA3	CRHBP	TPH1	DISC1	SMPD4
OPRL1	IL11	CNR1	GSK3B	TOR1A	OPRL1
CRHR1	SLC39A14	CLOCK	NGF	CPLX2	CRHR1
BDKRB1	PLCB1	CHRM2	CHRM2	GSK3B	BDKRB1
HTR2C	NEDD4L	CALCA	ADRA2A	HTR3B	HTR2C
TRPC5	NR1I2	C3	DBH	LGI1	TRPC5
TRPC4	BDNF	BZRP	DRD1	SIRT1	TRPC4
HTR1A	RPP30	BF	CRHBP	GRM1	HTR1A
5HT2R	METTL21A	APOE	CRHR2	SGCE	5HT2R
SNDR		APOA5	IL6R	SYT7	SNDR
IDO1		APOA4	PPP1R1B	GRM2	IDO1
TACR1		ADRA2A	HDAC5	BSN	TACR1
GABBR		ACE	PDE4D	COX15	GABBR
TYMP		ABCB1	TH	PER3	TYMP
NMDAR		TFAP2B	TPH2	STXBP1	NMDAR
GPCR		TF	CNR1	DLG4	GPCR
HTR2A		SLC6A4	COMT	FKBP5	HTR2A
ADRA2C		SLC6A3	CREB1	GRID2	ADRA2C
NR3C1		SLC6A2	CYP2D6	APAF1	NR3C1
CHRM5		OPRM1	DRD4	KCNJ10	CHRM5
ADRA2A		NPY	ESR1	HTR4	ADRA2A
D2R		NOS1	FKBP5	TBX1	D2R
MAOB		MED12	GAD1	MCHR1	MAOB
5HTR		MAOA	DISC1	CACNA1A	5HTR
HTR2B		IFNAR1	GRIN2B	CSNK1D	HTR2B
EPO		HTR6	HCRT	CASP3	EPO
EPOR		HTR5A	HTR1A	SYT3	EPOR
CHRNA2		HTR2C	HTR2C	NOTCH3	CHRNA2
MOP		HTR2A	IFNG	OTX2	MOP
		HTR1B	IGF1	OPRM1	CYP2B6
		HTR1A	IDO1	MTTL1	SLC6A4
		TPH1	AR	XK	CYP2D6
		AMY2A	KCNK2	UBE2A	HTR1B
		BDNF	LEP	FMR1	HTR7
		CRHR2	MAOA	TPH1	ABCB1
		CP	NR3C2	SCN1A	DRD2
		CYP2D6	MTHFR	SLC6A4	FKBP5
		GNAS	OPRK1	HTR2A	TGFBR3
		COMT	OXTR	HTR1B	CREB1
		AGT	P2RX7	PRKCZ	TPH2
		AGTR1	GAL	PRKCG	CYP2C19
		AGTR2	ABCB1	PRKCA	CYP3A4
		CNTF	POMC	PRNP	GRIA3
		CREBBP	PTGS2	TTR	IL11
		DAOA	SLC6A3	PDGFRB	SLC39A14
		HTR3A	TAC1	LEP	PLCB1
		HTR3B	TNF	NGFR	NEDD4L
		NR3C1	VEGFA	GRIN2A	NR1I2
		NR3C2	ARTN	GRIN2B	BDNF
		OTX2	IL1A	GRIA2	RPP30
		PLXNA2	IL18	SLC2A1	METTL21A
		TPH2	REN	GFAP	GNB3
		CREB1	CLOCK	DRD4	GC
		PON1	GRIA1	SERPINA6	GAD1
		PTGS2	CXCL8	MMP9	GABRA5
		PSMD9	CYP2C19	CHRM2	FZD3
		PSMB4	DRD3	CNR1	DRD4
		PRKCH	PCLO	CALCA	DRD3
		PPARG	COX2	S100A10	CYP2C9
		PLA2G4A	CACNA1C	BDNF	CTLA4
		PER3	BICC1	APOE	CRH
		PER2	GFAP	PSEN1	CRHBP
		PER1	HP		CNR1
		PDE9A	HTR1B		CLOCK
		PDE1A	ARNTL		CHRM2
		PDE11A	PDE4A		CALCA
		ATP6V0A1	SLC18A2		C3
		SERPINE1	TNFRSF1A		BZRP
		P2RX7	CNR2		BF
		OXTR	AKT1		APOE
		NTRK3	HTR3A		APOA5
		NTRK2	MAOB		APOA4
		NRG1	NOS2		ACE
		NR1D1	NOS3		TFAP2B
		NPAS2	PDE4B		TF
		NFIL3	MAPK3		SLC6A3
		MYO3A	BRCA1		SLC6A2
		MTR	FTO		OPRM1
		MTHFR	PER2		NPY
		MTHFD1	CHRNA4		NOS1
		ARNTL	GNB3		MED12
		LTA4H	TNFRSF1B		IFNAR1
		BHLHE41	TRH		HTR6
		BHLHE40	VGF		HTR5A
		LEP	HOMER1		TPH1
		RAPGEF3	CARTPT		AMY2A
		KCNQ1	DPYSL2		CRHR2
		KCNK2	AGT		CP
		KCNH2	DUSP1		GNAS
		IL6	FGFR1		COMT
		IL1RN	GABRB3		AGT
		IL1B	GAP43		AGTR1
		GSK3B	GLO1		AGTR2
		GRM7	MCHR1		CNTF
		GRIA3	GRIN2A		CREBBP
		ALOX5AP	GRM7		DAOA
		GAD2	HDAC2		HTR3A
		ACSL4	NRG1		HTR3B
		EPHB1	HSD11B1		NR3C2
		RGMA	HTR4		OTX2
		DISC1	HTR7		PLXNA2
		ADRB2	APP		PON1
		DBP	APRT		PTGS2
		CYP1A2	ATXN3		PSMD9
		MCTP2	NCAM1		PSMB4
		CSNK1E	OPRM1		PRKCH
		CRY2	PDYN		PPARG
		CRY1	RELN		PLA2G4A
		CRP	PSEN1		PER3
		CHAT	RORA		PER2
		ARNTL2	SLC1A2		PER1
		RHCG	DTNBP1		PDE9A
		GHRL	PER3		PDE1A
		UCN3	CDKN2A		PDE11A
		CDH17	CHAT		ATP6V0A1
		DTNBP1	ADCY5		SERPINE1
		SV2B	ADCY7		P2RX7
		CD3E	CNTF		OXTR
		ABCA13	CRY2		NTRK3
		CACNA1C	FOS		NTRK2
		SLCO1C1	ANKK1		NRG1
		XBP1	DAOA		NR1D1
		VPS33B	GH1		NPAS2
		TSNAX	GPX1		NFIL3
		TNF	GRIA3		MYO3A
		TIMELESS	GSTM1		MTR
		TBX21	GTS		MTHFR
		STAT3	HTT		MTHFD1
		SPR	STMN1		ARNTL
		SCN5A	MTR		LTA4H
		S100B	OXT		BHLHE41
		RORA	PDE1B		BHLHE40
		PSEN1	PMCH		LEP
		AXIN2	RAC1		RAPGEF3
		NFATC2	NPS		KCNQ1
		MYT1L	SLC18A1		KCNK2
		ASMT	SOD1		KCNH2
		ATXN3	TACR1		IL6
		MAPT	TTR		IL1RN
		MIR30E	UCN		IL1B
		ZEB2	WFS1		GSK3B
		LEF1	CAMK2A		GRM7
		LTA	TIMELESS		ALOX5AP
		AR	NRXN1		GAD2
		GSTT1	HDAC9		ACSL4
		GSTM1	MED12		EPHB1
		EMX2	HDAC6		RGMA
		DVL2	CDH13		DISC1
		BICC1	DEAF1		ADRB2
		AANAT	CPLX2		DBP
		CLASP2	CPLX1		CYP1A2
		NLGN1	ADCY8		MCTP2
		WNT7A	ADCYAP1		CSNK1E
		TSC2	ADCYAP1R1		CRY2
		TP53	CMKLR1		CRY1
		TGFB1	CRY1		CRP
		TCF4	ADRB1		CHAT
		SOD2	GRK2		ARNTL2
		PDLIM5	DLG4		RHCG
		SLC6A1	DPP4		GHRL
		ABO	EGR3		UCN3
		HSPD1P15	ERBB3		CDH17
		SLFN12L	WWC1		DTNBP1
		EIF3F	FOLH1		SV2B
		ITGB1	GABRA6		CD3E
		ARGLU1	AGO1		ABCA13
		CDH13	GLUL		CACNA1C
		GRM8	DAOA-AS1		SLCO1C1
		APOB	GRIK3		XBP1
		DDX50	GYPE		VPS33B
		PGBD3P3	HIF1A		TSNAX
			HCN1		TNF
			AQP4		TIMELESS
			KCNJ6		TBX21
			NPSR1		STAT3
			LDHA		SPR
			LTA4H		SCN5A
			M6PR		S100B
			MC1R		RORA
			MC4R		PSEN1
			ASMT		AXIN2
			ATF3		NFATC2
			NGFR		MYT1L
			NTS		ASMT
			OAS2		ATXN3
			PEX5L		MAPT
			PFKFB3		MIR30E
			PNOC		ZEB2
			SLCO1C1		LEF1
			DGCR8		LTA
			SLC29A3		AR
			MAPK8		GSTT1
			PYY		GSTM1
			RNF123		EMX2
			SOD2		DVL2
			SYN1		BICC1
			TLE1		AANAT
			CALM2		CLASP2
			HTR3B		NLGN1
			LGI1		WNT7A
			HDAC4		TSC2
			CHRNA2		TP53
			CHRNB3		TGFB1
			CSMD2		TCF4
			OR7D4		SOD2
			AANAT		PDLIM5
			DGKB		SLC6A1
			DUSP4		ABO
			DUSP6		HSPD1P15
			A2M		SLFN12L
			FGFR2		EIF3F
			ALK		ITGB1
			GABRA3		ARGLU1
			FGF20		CDH13
			DKK4		GRM8
			GRID1		APOB
			GRN		DDX50
			GRM1		PGBD3P3
			GRPR		S100A10
			GSTT1		NGF
			HCRTR1		DBH
			IMPA2		DRD1
			LIF		IL6R
			ARRB2		PPP1R1B
			ATF4		HDAC5
			NEFM		PDE4D
			ATP1A3		TH
			NPAS2		ESR1
			ATP2A2		GRIN2B
			PENK		HCRT
			FEV		IFNG
			PPP3CC		IGF1
			PRKCI		OPRK1
			BAG1		GAL
			SFRP1		POMC
			SLC1A1		TAC1
			SLC6A1		VEGFA
			SNAP25		ARTN
			SNCA		IL1A
			SRD5A1		IL18
			SERPINA6		REN
			FGF17		GRIA1
			SGCE		CXCL8
			CHRNA6		PCLO
			TBX19		COX2
			ARHGEF10		GFAP
			NOS1		HP
			ESR2		PDE4A
			NOS1AP		SLC18A2
			CDK5		TNFRSF1A
			CYP2D7		CNR2
			CYP2E1		AKT1
			NEFL		NOS2
			NPY2R		NOS3
			PAWR		PDE4B
			AVPR1B		MAPK3
			BAX		BRCA1
			UQCRB		FTO
			ATP5PD		CHRNA4
			CYP1A2		TNFRSF1B
			NQO1		TRH
			ABAT		VGF
			GATA1		HOMER1
			JUN		CARTPT
			L1CAM		DPYSL2
			NDUFB7		DUSP1
			NPY1R		FGFR1
			BCL2L1		GABRB3
			SNCG		GAP43
			RNF103		GLO1
			KMO		MCHR1
			FADD		GRIN2A
			MFN2		HDAC2
			ECT		HSD11B1
			LINC02210-CRHR1		HTR4
			CECR		APP
			LOC110806262		APRT
			NLRP3		NCAM1
			EXOSC6		PDYN
			CRP		RELN
			ACE		SLC1A2
			AGRP		CDKN2A
			COPD		ADCY5
			GATA3		ADCY7
			GDNF		FOS
			REM1		ANKK1
			GRM5		GH1
			IFNA1		GPX1
			IFNA13		GTS
			APOE		HTT
			IL10		STMN1
			KRT7		OXT
			LIPA		PDE1B
			LTBP3		PMCH
			PAEP		RAC1
			SCLY		NPS
			AVP		SLC18A1
			ATF7IP		SOD1
			OPN1SW		TTR
			STAR		UCN
			TAL1		WFS1
			THAS		CAMK2A
			CAT		NRXN1
			ENDOU		HDAC9
			ADIPOQ		HDAC6
			ELK3		DEAF1
			FLT4		CPLX2
			SIRT1		CPLX1
			SMCP		ADCY8
			NFE2L2		ADCYAP1
			SERPINE1		ADCYAP1R1
			MOCOS		CMKLR1
			ZC4H2		ADRB1
			PRL		GRK2
			SGCA		DLG4
			PKD2L1		DPP4
			FGF2		EGR3
			FKBP4		ERBB3
			IL17A		WWC1
			MTCO2P12		FOLH1
			ALB		GABRA6
			GAD2		AGO1
			ACAD8		GLUL
			INSRR		DAOA-AS1
			BDNF-AS		GRIK3
			PIK3CA		GYPE
			PIK3CB		HIF1A
			PIK3CD		HCN1
			PIK3CG		AQP4
			PON1		KCNJ6
			PVALB		NPSR1
			SORT1		LDHA
			TSPO		M6PR
			TLR4		MC1R
			TP53		MC4R
			WASF2		ATF3
			COPE		NGFR
			CUX1		NTS
			EGFR		OAS2
			SIRT2		PEX5L
			GABPA		PFKFB3
			IL2		PNOC
			ARSD		DGCR8
			MAPK1		SLC29A3
			KL		MAPK8
			SIGMAR1		PYY
			CSF2		RNF123
			CTNNB1		SYN1
			CYP2B6		TLE1
			ASXL1		CALM2
			AGTR1		LGI1
			FAAH		HDAC4
			FMR1		CHRNB3
			CRTC1		CSMD2
			SF3B1		OR7D4
			HMGB1		DGKB
			MCIDAS		DUSP4
			LAMC2		DUSP6
			MIR132		A2M
			ACHE		FGFR2
			PAFAH1B1		ALK
			GDE1		GABRA3
			PGC		FGF20
			TET2		DKK4
			CCL2		GRID1
			DST		GRN
			TRPV1		GRM1
			YWHAE		GRPR
			EBPL		HCRTR1
			WASF1		IMPA2
			ADAMTS2		LIF
			MIR1202		ARRB2
			CRTAP		ATF4
			PERCC1		NEFM
			C1QL1		ATP1A3
			CIT		ATP2A2
			CYP19A1		PENK
			DAPK1		FEV
			ATN1		PPP3CC
			EPHB1		PRKCI
			EPHB2		BAG1
			SYNE1		SFRP1
			PLA2G15		SLC1A1
			ARSI		SNAP25
			IFNB1		SNCA
			KLK3		SRD5A1
			IL4		SERPINA6
			IL13		FGF17
			MARS1		SGCE
			MMP9		CHRNA6
			P4HB		TBX19
			CNTN3		ARHGEF10
			CFP		ESR2
			PPARG		NOS1AP
			ACSS2		CDK5
			BCHE		CYP2D7
			SHBG		CYP2E1
			SMPD1		NEFL
			SST		NPY2R
			STAT3		PAWR
			TGFB1		AVPR1B
			PSS		BAX
			CASP1		UQCRB
			SLA2		ATP5PD
			ACCS		NQO1
			UBXN11		ABAT
			GRAP2		GATA1
			BAG3		JUN
			CYTIP		L1CAM
			CXCR6		NDUFB7
			SDS		NPY1R
			STIN2-VNTR		BCL2L1
			WDHD1		SNCG
			KLK8		RNF103
			CHM		KMO
			CORT		FADD
			ADORA2A		MFN2
			MAPK14		ECT
			OR2AG1		LINC02210-CRHR1
			ADRA1A		CECR
			CCN2		LOC110806262
			ADRA2B		NLRP3
			DIO1		EXOSC6
			LPAR1		AGRP
			EDNRA		COPD
			EPO		GATA3
			OPN5		GDNF
			NLRP1		REM1
			MCF2L		GRM5
			TGDS		IFNA1
			MTOR		IFNA13
			TPSG1		IL10
			AMD1		KRT7
			GBA		LIPA
			AMD1P2		LTBP3
			GCG		PAEP
			GPR42		SCLY
			GRIK4		AVP
			PYCARD		ATF7IP
			PADI1		OPN1SW
			HCRTR2		STAR
			CFH		TAL1
			HSP90AA1		THAS
			FAS		CAT
			LCN2		ENDOU
			LGALS3		ADIPOQ
			LRP2		ELK3
			MIR221		FLT4
			MAPT		SIRT1
			MECP2		SMCP
			MFAP1		NFE2L2
			MMP2		MOCOS
			MS		ZC4H2
			MTNR1B		PRL
			ATM		SGCA
			NTF3		PKD2L1
			NTF4		FGF2
			NUCB2		FKBP4
			P2RX4		IL17A
			PAM		MTCO2P12
			PLA2G1B		ALB
			SIAE		ACAD8
			PPARD		INSRR
			AHI1		BDNF-AS
			SLC6A15		PIK3CA
			PROS1		PIK3CB
			RETN		PIK3CD
			LXN		PIK3CG
			ACKR3		PVALB
			SLC17A7		SORT1
			PSMD9		TSPO
			RARA		TLR4
			BCL2		WASF2
			ACTB		COPE
			S100A1		CUX1
			CCL3		EGFR
			SGK1		SIRT2
			PDIA2		GABPA
			BMP1		IL2
			SSTR4		ARSD
			SULT1E1		MAPK1
			BRS3		KL
			TDO2		SIGMAR1
			TERC		CSF2
			TIMP2		CTNNB1
			CLDN5		ASXL1
			TNFAIP3		FAAH
			TNNI3		FMR1
			TTN		CRTC1
			TXN		SF3B1
			TYMS		HMGB1
			CALCA		MCIDAS
			APLN		LAMC2
			LPAR2		MIR132
			ABCC9		ACHE
			CEBPZ		PAFAH1B1
			CDKN1C		GDE1
			RAPGEF3		PGC
			TEMPS		TET2
			AHSA1		CCL2
			CTSC		DST
			LOC107987479		TRPV1
			PPARGC1A		YWHAE
			RAPGEF4		EBPL
			CD160		WASF1
			CHRNB4		ADAMTS2
			CISH		MIR1202
			ADH1B		CRTAP
			OSR1		PERCC1
			CD200R1		C1QL1
			ADM		CIT
			CPE		CYP19A1
			CRK		DAPK1
			DCANP1		ATN1
			CRYGD		EPHB2
			CSTA		SYNE1
			PLB1		PLA2G15
			CYBB		ARSI
			CYP2C9		IFNB1
			CYP3A4		KLK3
			SLC35G1		IL4
			TMPRSS6		IL13
			DDX53		MARS1
			DIO3		MMP9
			DLX4		P4HB
			DNASE1L3		CNTN3
			EIF4E		CFP
			EIF4EBP1		ACSS2
			DMTN		BCHE
			ETV3		SHBG
			F2R		SMPD1
			MYT1L		SST
			FOXO3		PSS
			TBC1D9		CASP1
			FLNA		SLA2
			SYNM		ACCS
			DICER1		UBXN11
			FOSB		GRAP2
			ABL1		BAG3
			ARIH1		CYTIP
			RNF19A		CXCR6
			TSKU		SDS
			POLDIP2		STIN2-VNTR
			MSTN		WDHD1
			AMH		KLK8
			CBLIF		CHM
			B3GAT1		CORT
			MORC1		ADORA2A
			DESI1		MAPK14
			GLI3		OR2AG1
			GLP1R		ADRA1A
			GLS		CCN2
			AMY1A		ADRA2B
			AMY1B		DIO1
			GNAQ		LPAR1
			AMY1C		EDNRA
			IFNL3		OPN5
			GRIA2		NLRP1
			GRIN1		MCF2L
			GRIN2D		TGDS
			GRM2		MTOR
			CD274		TPSG1
			CXCL1		AMD1
			GYPA		GBA
			HARS1		AMD1P2
			HLA-B		GCG
			HMOX1		GPR42
			HOXD13		GRIK4
			HTR6		PYCARD
			APOA4		PADI1
			ICAM1		HCRTR2
			IDS		CFH
			IFNA2		HSP90AA1
			IFNAR1		FAS
			IGF1R		LCN2
			IGF2		LGALS3
			IL5		LRP2
			LGALS1		MIR221
			LIFR		MECP2
			LIMK1		MFAP1
			LPP		MMP2
			MIR134		MS
			MIR137		MTNR1B
			MIR146A		ATM
			MIR155		NTF3
			ARSA		NTF4
			MBP		NUCB2
			MCL1		P2RX4
			MEFV		PAM
			MEN1		PLA2G1B
			MDD1		SIAE
			MPO		PPARD
			MT2A		AHI1
			ATP12A		SLC6A15
			NOTCH1		PROS1
			NPPA		RETN
			NPTX2		LXN
			NRGN		ACKR3
			ATP4A		SLC17A7
			OGG1		RARA
			P2RX3		BCL2
			SERPINB2		ACTB
			PDGFB		S100A1
			SERPINF1		CCL3
			PEG3		SGK1
			PLAT		PDIA2
			PLXNA2		BMP1
			ATP7B		SSTR4
			PNN		SULT1E1
			NANS		BRS3
			CCHCR1		TDO2
			DDIT4		TERC
			PPARA		TIMP2
			TRIT1		CLDN5
			IMPACT		TNFAIP3
			SAGE1		TNNI3
			PTH		TTN
			NDRG2		TXN
			GPR158		TYMS
			GER		APLN
			CCND1		LPAR2
			REST		ABCC9
			BRD2		CEBPZ
			TSPAN31		CDKN1C
			SAT1		TEMPS
			CCL4		AHSA1
			CCL11		CTSC
			GOLPH3		LOC107987479
			NOD2		PPARGC1A
			SRSF5		RAPGEF4
			DCLRE1C		CD160
			PINK1		CHRNB4
			SLC2A1		CISH
			SMS		ADH1B
			BPI		OSR1
			SULT1A1		CD200R1
			TCF4		ADM
			TCN1		CPE
			TERT		CRK
			TIMP1		DCANP1
			SERPING1		CRYGD
			TST		CSTA
			CCR2		PLB1
			VDR		CYBB
			YWHAZ		SLC35G1
			CNBP		TMPRSS6
			ZMYM2		DDX53
			AD10		DIO3
			CAD		DLX4
			ST8SIA4		DNASE1L3
			MCPH1		EIF4E
			AIMP2		EIF4EBP1
			TET1		DMTN
			CALR		ETV3
			CAMK2B		F2R
			CAMP		FOXO3
			SRPX		TBC1D9
			BECN1		FLNA
			GALR2		SYNM
			SELENBP1		DICER1
			SYT7		FOSB
			IL33		ABL1
			HGS		ARIH1
			GPR50		RNF19A
			NTN1		TSKU
			MAGED1		POLDIP2
			CD38		MSTN
			BCAR1		AMH
			PPM1F		CBLIF
					B3GAT1
					MORC1
					DESI1
					GLI3
					GLP1R
					GLS
					AMY1A
					AMY1B
					GNAQ
					AMY1C
					IFNL3
					GRIA2
					GRIN1
					GRIN2D
					GRM2
					CD274
					CXCL1
					GYPA
					HARS1
					HLA-B
					HMOX1
					HOXD13
					ICAM1
					IDS
					IFNA2
					IGF1R
					IGF2
					IL5
					LGALS1
					LIFR
					LIMK1
					LPP
					MIR134
					MIR137
					MIR146A
					MIR155
					ARSA
					MBP
					MCL1
					MEFV
					MEN1
					MDD1
					MPO
					MT2A
					ATP12A
					NOTCH1
					NPPA
					NPTX2
					NRGN
					ATP4A
					OGG1
					P2RX3
					SERPINB2
					PDGFB
					SERPINF1
					PEG3
					PLAT
					ATP7B
					PNN
					NANS
					CCHCR1
					DDIT4
					PPARA
					TRIT1
					IMPACT
					SAGE1
					PTH
					NDRG2
					GPR158
					GER
					CCND1
					REST
					BRD2
					TSPAN31
					SAT1
					CCL4
					CCL11
					GOLPH3
					NOD2
					SRSF5
					DCLRE1C
					PINK1
					SLC2A1
					SMS
					BPI
					SULT1A1
					TCN1
					TERT
					TIMP1
					SERPING1
					TST
					CCR2
					VDR
					YWHAZ
					CNBP
					ZMYM2
					AD10
					CAD
					ST8SIA4
					MCPH1
					AIMP2
					TET1
					CALR
					CAMK2B
					CAMP
					SRPX
					BECN1
					GALR2
					SELENBP1
					SYT7
					IL33
					HGS
					GPR50
					NTN1
					MAGED1
					CD38
					BCAR1
					PPM1F
					PANX1
					PPP1R14A
					NRN1
					SLC12A5
					RIMS1
					SORCS3
					BSCL2
					TWNK
					PICK1
					TOR1A
					BSN
					COX15
					STXBP1
					GRID2
					APAF1
					KCNJ10
					TBX1
					CACNA1A
					CSNK1D
					CASP3
					SYT3
					NOTCH3
					MTTL1
					XK
					UBE2A
					SCN1A
					PRKCZ
					PRKCG
					PRKCA
					PRNP
					PDGFRB
