# Supplementary material for: Interpreting the Mechanism of Active Ingredients in Polygonati Rhizoma in Treating Depression by Combining Systemic Pharmacology and In Vitro Experiments
Source: Nutrients. 2024 Apr 14;16(8):1167. doi: 10.3390/nu16081167 (PMC11054788; doi:10.3390/nu16081167)
Supplement: Supplementary file 1 [file nutrients-16-01167-s001.zip › Supplementary Table S4.xlsx]

## Sheet: KEGG
Supplementary Table S4：Information of KEGG pathway
Category	Term	Count	%	PValue	Genes	List Total	Pop Hits	Pop Total	Fold Enrichment	Bonferroni	Benjamini	FDR
KEGG_PATHWAY	hsa05200:Pathways in cancer	18	41.8605	6.4e-11	JUN, TGFB1, IGF2, PRKCA, FOS, PTGS2, HIF1A, ESR1, MMP9, MTOR, VEGFA, AR, CASP3, BCL2, FAS, BAX, AKT1, TP53	40	531	8205	6.95339	1.36e-08	1.36e-08	6.98e-09
KEGG_PATHWAY	hsa05167:Kaposi sarcoma-associated herpesvirus infection	12	27.907	9.15e-10	JUN, CASP3, FAS, BAX, AKT1, FOS, PTGS2, HIF1A, TP53, MTOR, PIK3CG, VEGFA	40	194	8205	12.6881	1.94e-07	9.7e-08	4.99e-08
KEGG_PATHWAY	hsa05205:Proteoglycans in cancer	12	27.907	1.65e-09	TGFB1, CASP3, IGF2, FAS, AKT1, PRKCA, HIF1A, ESR1, TP53, MMP9, MTOR, VEGFA	40	205	8205	12.0073	3.49e-07	1.16e-07	5.98e-08
KEGG_PATHWAY	hsa05161:Hepatitis B	11	25.5814	2.65e-09	JUN, TGFB1, CASP3, BCL2, FAS, BAX, AKT1, PRKCA, FOS, TP53, MMP9	40	162	8205	13.9282	5.61e-07	1.4e-07	7.22e-08
KEGG_PATHWAY	hsa05210:Colorectal cancer	9	20.9302	4.94e-09	JUN, TGFB1, CASP3, BCL2, BAX, AKT1, FOS, TP53, MTOR	40	86	8205	21.4666	1.05e-06	2.1e-07	1.08e-07
KEGG_PATHWAY	hsa01522:Endocrine resistance	9	20.9302	1.41e-08	JUN, BCL2, BAX, AKT1, FOS, ESR1, TP53, MMP9, MTOR	40	98	8205	18.838	2.98e-06	4.97e-07	2.56e-07
KEGG_PATHWAY	hsa05207:Chemical carcinogenesis - receptor activation	11	25.5814	3.54e-08	AR, JUN, CHRNA7, BCL2, AKT1, PRKCA, FOS, ADRB2, ESR1, MTOR, VEGFA	40	212	8205	10.6433	7.51e-06	1.07e-06	5.52e-07
KEGG_PATHWAY	hsa04933:AGE-RAGE signaling pathway in diabetic complications	8	18.6047	3.61e-07	JUN, TGFB1, CASP3, BCL2, BAX, AKT1, PRKCA, VEGFA	40	100	8205	16.41	7.66e-05	9.57e-06	4.92e-06
KEGG_PATHWAY	hsa05417:Lipid and atherosclerosis	10	23.2558	5.27e-07	JUN, CASP3, BCL2, FAS, BAX, AKT1, PRKCA, FOS, TP53, MMP9	40	215	8205	9.5407	0.000112	1.24e-05	6.39e-06
KEGG_PATHWAY	hsa04010:MAPK signaling pathway	11	25.5814	7.57e-07	JUN, TGFB1, CASP3, IGF2, FAS, PLA2G4A, AKT1, PRKCA, FOS, TP53, VEGFA	40	294	8205	7.67474	0.00016	1.6e-05	8.25e-06
KEGG_PATHWAY	hsa04210:Apoptosis	8	18.6047	2.91e-06	JUN, CASP3, BCL2, FAS, BAX, AKT1, FOS, TP53	40	136	8205	12.0662	0.000617	5.61e-05	2.88e-05
KEGG_PATHWAY	hsa05162:Measles	8	18.6047	3.37e-06	JUN, CASP3, BCL2, FAS, BAX, AKT1, FOS, TP53	40	139	8205	11.8058	0.000713	5.95e-05	3.06e-05
KEGG_PATHWAY	hsa05170:Human immunodeficiency virus 1 infection	9	20.9302	5.37e-06	JUN, CASP3, BCL2, FAS, BAX, AKT1, PRKCA, FOS, MTOR	40	212	8205	8.70814	0.0011384	8.35e-05	4.29e-05
KEGG_PATHWAY	hsa04080:Neuroactive ligand-receptor interaction	11	25.5814	5.63e-06	CHRM2, GABRA1, CHRNA2, GABRA5, CHRNA7, GABRA3, DRD1, ADRB2, HTR2A, OPRM1, ADRA1A	40	367	8205	6.14816	0.00119347	8.35e-05	4.29e-05
KEGG_PATHWAY	hsa05231:Choline metabolism in cancer	7	16.2791	5.9e-06	JUN, PLA2G4A, AKT1, PRKCA, FOS, HIF1A, MTOR	40	98	8205	14.6518	0.00125105	8.35e-05	4.29e-05
KEGG_PATHWAY	hsa05163:Human cytomegalovirus infection	9	20.9302	8.34e-06	CASP3, FAS, BAX, AKT1, PRKCA, PTGS2, TP53, MTOR, VEGFA	40	225	8205	8.205	0.00176626	0.00011	5.68e-05
KEGG_PATHWAY	hsa04668:TNF signaling pathway	7	16.2791	1.28e-05	JUN, CASP3, FAS, AKT1, FOS, PTGS2, MMP9	40	112	8205	12.8203	0.00270674	0.000158	8.15e-05
KEGG_PATHWAY	hsa04725:Cholinergic synapse	7	16.2791	1.35e-05	CHRM2, CHRNA7, BCL2, AKT1, PRKCA, FOS, PIK3CG	40	113	8205	12.7069	0.00284842	0.000158	8.15e-05
KEGG_PATHWAY	hsa04726:Serotonergic synapse	7	16.2791	1.49e-05	MAOB, CASP3, PLA2G4A, PRKCA, HTR2A, PTGS2, SLC6A4	40	115	8205	12.4859	0.00314978	0.000166	8.54e-05
KEGG_PATHWAY	hsa01524:Platinum drug resistance	6	13.9535	2.21e-05	CASP3, BCL2, FAS, BAX, AKT1, TP53	40	73	8205	16.8596	0.00467016	0.000234	0.00012
KEGG_PATHWAY	hsa05212:Pancreatic cancer	6	13.9535	2.69e-05	TGFB1, BAX, AKT1, TP53, MTOR, VEGFA	40	76	8205	16.1941	0.00568203	0.000271	0.00014
KEGG_PATHWAY	hsa04926:Relaxin signaling pathway	7	16.2791	2.87e-05	JUN, TGFB1, AKT1, PRKCA, FOS, MMP9, VEGFA	40	129	8205	11.1308	0.00605694	0.000276	0.000142
KEGG_PATHWAY	hsa01521:EGFR tyrosine kinase inhibitor resistance	6	13.9535	3.24e-05	BCL2, BAX, AKT1, PRKCA, MTOR, VEGFA	40	79	8205	15.5791	0.00685588	0.000299	0.000154
KEGG_PATHWAY	hsa04915:Estrogen signaling pathway	7	16.2791	4.2e-05	JUN, BCL2, AKT1, FOS, OPRM1, ESR1, MMP9	40	138	8205	10.4049	0.0088554	0.000371	0.000191
KEGG_PATHWAY	hsa05418:Fluid shear stress and atherosclerosis	7	16.2791	4.37e-05	JUN, BCL2, AKT1, FOS, TP53, MMP9, VEGFA	40	139	8205	10.33	0.00922115	0.000371	0.000191
KEGG_PATHWAY	hsa05022:Pathways of neurodegeneration - multiple diseases	11	25.5814	5.43e-05	CHRNA7, CASP3, CAT, BCL2, FAS, BAX, HTT, PRKCA, PTGS2, MTOR, SOD1	40	476	8205	4.74028	0.0114446	0.000443	0.000228
KEGG_PATHWAY	hsa05224:Breast cancer	7	16.2791	5.98e-05	JUN, BAX, AKT1, FOS, ESR1, TP53, MTOR	40	147	8205	9.76786	0.0126016	0.00047	0.000241
KEGG_PATHWAY	hsa05032:Morphine addiction	6	13.9535	6.42e-05	GABRA1, GABRA5, GABRA3, PRKCA, DRD1, OPRM1	40	91	8205	13.5247	0.0135256	0.000478	0.000246
KEGG_PATHWAY	hsa04261:Adrenergic signaling in cardiomyocytes	7	16.2791	6.7e-05	BCL2, AKT1, PRKCA, ADRB2, SCN5A, ADRA1A, PIK3CG	40	150	8205	9.5725	0.0140971	0.000478	0.000246
KEGG_PATHWAY	hsa05222:Small cell lung cancer	6	13.9535	6.77e-05	CASP3, BCL2, BAX, AKT1, PTGS2, TP53	40	92	8205	13.3777	0.0142484	0.000478	0.000246
KEGG_PATHWAY	hsa04932:Non-alcoholic fatty liver disease	7	16.2791	8.04e-05	JUN, TGFB1, CASP3, FAS, BAX, AKT1, FOS	40	155	8205	9.26371	0.0168988	0.00055	0.000283
KEGG_PATHWAY	hsa05215:Prostate cancer	6	13.9535	8.72e-05	AR, BCL2, AKT1, TP53, MMP9, MTOR	40	97	8205	12.6881	0.0183143	0.000578	0.000297
KEGG_PATHWAY	hsa04020:Calcium signaling pathway	8	18.6047	0.000116	CHRM2, CHRNA7, PRKCA, DRD1, ADRB2, HTR2A, ADRA1A, VEGFA	40	240	8205	6.8375	0.0242922	0.000745	0.000383
KEGG_PATHWAY	hsa05225:Hepatocellular carcinoma	7	16.2791	0.000126	TGFB1, IGF2, BAX, AKT1, PRKCA, TP53, MTOR	40	168	8205	8.54688	0.0262657	0.000783	0.000402
KEGG_PATHWAY	hsa04066:HIF-1 signaling pathway	6	13.9535	0.000152	BCL2, AKT1, PRKCA, HIF1A, MTOR, VEGFA	40	109	8205	11.2913	0.0316347	0.000918	0.000472
KEGG_PATHWAY	hsa04370:VEGF signaling pathway	5	11.6279	0.000164	PLA2G4A, AKT1, PRKCA, PTGS2, VEGFA	40	59	8205	17.3835	0.0342545	0.000968	0.000498
KEGG_PATHWAY	hsa04151:PI3K-Akt signaling pathway	9	20.9302	0.000211	CHRM2, BCL2, IGF2, AKT1, PRKCA, TP53, MTOR, PIK3CG, VEGFA	40	354	8205	5.21504	0.0436935	0.00120736	0.000621
KEGG_PATHWAY	hsa04919:Thyroid hormone signaling pathway	6	13.9535	0.000247	AKT1, PRKCA, HIF1A, ESR1, TP53, MTOR	40	121	8205	10.1715	0.0511228	0.00138077	0.00071
KEGG_PATHWAY	hsa05211:Renal cell carcinoma	5	11.6279	0.000302	JUN, TGFB1, AKT1, HIF1A, VEGFA	40	69	8205	14.8641	0.0619861	0.00159952	0.000822
KEGG_PATHWAY	hsa05031:Amphetamine addiction	5	11.6279	0.000302	JUN, MAOB, PRKCA, FOS, DRD1	40	69	8205	14.8641	0.0619861	0.00159952	0.000822
KEGG_PATHWAY	hsa05169:Epstein-Barr virus infection	7	16.2791	0.000342	JUN, CASP3, BCL2, FAS, BAX, AKT1, TP53	40	202	8205	7.10829	0.0700104	0.00176998	0.00091
KEGG_PATHWAY	hsa04115:p53 signaling pathway	5	11.6279	0.000375	CASP3, BCL2, FAS, BAX, TP53	40	73	8205	14.0497	0.076401	0.00189196	0.000973
KEGG_PATHWAY	hsa05214:Glioma	5	11.6279	0.000416	BAX, AKT1, PRKCA, TP53, MTOR	40	75	8205	13.675	0.0843775	0.0020496	0.0010538
KEGG_PATHWAY	hsa05206:MicroRNAs in cancer	8	18.6047	0.000557	CASP3, BCL2, PRKCA, PTGS2, TP53, MMP9, MTOR, VEGFA	40	310	8205	5.29355	0.111411	0.0026838	0.00137988
KEGG_PATHWAY	hsa05208:Chemical carcinogenesis - reactive oxygen species	7	16.2791	0.00058	JUN, CAT, AKT1, FOS, HIF1A, SOD1, VEGFA	40	223	8205	6.4389	0.115759	0.00273311	0.00140523
KEGG_PATHWAY	hsa05226:Gastric cancer	6	13.9535	0.000646	TGFB1, BCL2, BAX, AKT1, TP53, MTOR	40	149	8205	8.26007	0.128071	0.00297832	0.00153131
KEGG_PATHWAY	hsa04921:Oxytocin signaling pathway	6	13.9535	0.000751	JUN, PLA2G4A, PRKCA, FOS, PTGS2, PIK3CG	40	154	8205	7.99188	0.147197	0.00338654	0.00174119
KEGG_PATHWAY	hsa05235:PD-L1 expression and PD-1 checkpoint pathway in cancer	5	11.6279	0.000796	JUN, AKT1, FOS, HIF1A, MTOR	40	89	8205	11.5239	0.155375	0.00344481	0.00177115
KEGG_PATHWAY	hsa04211:Longevity regulating pathway	5	11.6279	0.000796	CAT, BAX, AKT1, TP53, MTOR	40	89	8205	11.5239	0.155375	0.00344481	0.00177115
KEGG_PATHWAY	hsa05165:Human papillomavirus infection	8	18.6047	0.000823	CASP3, FAS, BAX, AKT1, PTGS2, TP53, MTOR, VEGFA	40	331	8205	4.9577	0.160151	0.00348923	0.00179399
KEGG_PATHWAY	hsa05033:Nicotine addiction	4	9.30233	0.000869	GABRA1, GABRA5, CHRNA7, GABRA3	40	40	8205	20.5125	0.168266	0.00361103	0.00185662
KEGG_PATHWAY	hsa04657:IL-17 signaling pathway	5	11.6279	0.000978	JUN, CASP3, FOS, PTGS2, MMP9	40	94	8205	10.9109	0.187274	0.00398577	0.00204929
KEGG_PATHWAY	hsa05132:Salmonella infection	7	16.2791	0.00103452	JUN, CASP3, BCL2, BAX, AKT1, FOS, PIK3CG	40	249	8205	5.76657	0.197026	0.00413809	0.0021276
KEGG_PATHWAY	hsa05142:Chagas disease	5	11.6279	0.00132577	JUN, TGFB1, FAS, AKT1, FOS	40	102	8205	10.0551	0.24516	0.00520488	0.00267609
KEGG_PATHWAY	hsa04659:Th17 cell differentiation	5	11.6279	0.00163813	JUN, TGFB1, FOS, HIF1A, MTOR	40	108	8205	9.49653	0.293596	0.00631423	0.00324647
KEGG_PATHWAY	hsa05145:Toxoplasmosis	5	11.6279	0.00187281	TGFB1, CASP3, BCL2, AKT1, PIK3CG	40	112	8205	9.15737	0.327941	0.00708994	0.0036453
KEGG_PATHWAY	hsa04071:Sphingolipid signaling pathway	5	11.6279	0.00233813	BCL2, BAX, AKT1, PRKCA, TP53	40	119	8205	8.6187	0.391199	0.00854626	0.00439407
KEGG_PATHWAY	hsa04722:Neurotrophin signaling pathway	5	11.6279	0.00233813	JUN, BCL2, BAX, AKT1, TP53	40	119	8205	8.6187	0.391199	0.00854626	0.00439407
KEGG_PATHWAY	hsa04213:Longevity regulating pathway - multiple species	4	9.30233	0.00309399	CAT, AKT1, MTOR, SOD1	40	62	8205	13.2339	0.481566	0.0111174	0.00571602
KEGG_PATHWAY	hsa04728:Dopaminergic synapse	5	11.6279	0.00340396	MAOB, AKT1, PRKCA, FOS, DRD1	40	132	8205	7.76989	0.514643	0.0120273	0.00618386
KEGG_PATHWAY	hsa04024:cAMP signaling pathway	6	13.9535	0.00369775	CHRM2, JUN, AKT1, FOS, DRD1, ADRB2	40	221	8205	5.569	0.544052	0.0128512	0.00660746
KEGG_PATHWAY	hsa05166:Human T-cell leukemia virus 1 infection	6	13.9535	0.0037699	JUN, TGFB1, BAX, AKT1, FOS, TP53	40	222	8205	5.54392	0.550999	0.0128906	0.00662773
KEGG_PATHWAY	hsa05230:Central carbon metabolism in cancer	4	9.30233	0.00436255	AKT1, HIF1A, TP53, MTOR	40	70	8205	11.7214	0.604215	0.0146803	0.0075479
KEGG_PATHWAY	hsa05223:Non-small cell lung cancer	4	9.30233	0.00472209	BAX, AKT1, PRKCA, TP53	40	72	8205	11.3958	0.633389	0.0156419	0.00804231
KEGG_PATHWAY	hsa04723:Retrograde endocannabinoid signaling	5	11.6279	0.00512047	GABRA1, GABRA5, GABRA3, PRKCA, PTGS2	40	148	8205	6.9299	0.663221	0.0164476	0.00845653
KEGG_PATHWAY	hsa04072:Phospholipase D signaling pathway	5	11.6279	0.00512047	PLA2G4A, AKT1, PRKCA, MTOR, PIK3CG	40	148	8205	6.9299	0.663221	0.0164476	0.00845653
KEGG_PATHWAY	hsa05220:Chronic myeloid leukemia	4	9.30233	0.00549385	TGFB1, BAX, AKT1, TP53	40	76	8205	10.7961	0.688983	0.0173835	0.00893777
KEGG_PATHWAY	hsa05140:Leishmaniasis	4	9.30233	0.00569794	JUN, TGFB1, FOS, PTGS2	40	77	8205	10.6558	0.702225	0.0177642	0.00913347
KEGG_PATHWAY	hsa05131:Shigellosis	6	13.9535	0.00592295	JUN, BCL2, BAX, AKT1, TP53, MTOR	40	247	8205	4.98279	0.716175	0.0181981	0.00935655
KEGG_PATHWAY	hsa05160:Hepatitis C	5	11.6279	0.00630412	CASP3, FAS, BAX, AKT1, TP53	40	157	8205	6.53264	0.738339	0.0190925	0.00981642
KEGG_PATHWAY	hsa05014:Amyotrophic lateral sclerosis	7	16.2791	0.00689786	CASP3, CAT, BCL2, BAX, TP53, MTOR, SOD1	40	364	8205	3.94471	0.769479	0.0205964	0.0105897
KEGG_PATHWAY	hsa04012:ErbB signaling pathway	4	9.30233	0.00749533	JUN, AKT1, PRKCA, MTOR	40	85	8205	9.65294	0.79709	0.0220696	0.0113471
KEGG_PATHWAY	hsa05012:Parkinson disease	6	13.9535	0.00805811	MAOB, CASP3, BAX, DRD1, TP53, SOD1	40	266	8205	4.62688	0.820079	0.0234016	0.012032
KEGG_PATHWAY	hsa05164:Influenza A	5	11.6279	0.00848742	CASP3, FAS, BAX, AKT1, PRKCA	40	171	8205	5.99781	0.835856	0.0240445	0.0123625
KEGG_PATHWAY	hsa04727:GABAergic synapse	4	9.30233	0.00850632	GABRA1, GABRA5, GABRA3, PRKCA	40	89	8205	9.2191	0.836518	0.0240445	0.0123625
KEGG_PATHWAY	hsa05323:Rheumatoid arthritis	4	9.30233	0.00959404	JUN, TGFB1, FOS, VEGFA	40	93	8205	8.82258	0.870459	0.0267623	0.0137599
KEGG_PATHWAY	hsa04215:Apoptosis - multiple species	3	6.97674	0.00998052	CASP3, BCL2, BAX	40	32	8205	19.2305	0.880746	0.0274788	0.0141283
KEGG_PATHWAY	hsa05152:Tuberculosis	5	11.6279	0.0101254	TGFB1, CASP3, BCL2, BAX, AKT1	40	180	8205	5.69792	0.884389	0.0275203	0.0141496
KEGG_PATHWAY	hsa05130:Pathogenic Escherichia coli infection	5	11.6279	0.0137552	JUN, CASP3, FAS, BAX, FOS	40	197	8205	5.20622	0.94694	0.0369126	0.0189786
KEGG_PATHWAY	hsa05016:Huntington disease	6	13.9535	0.0142114	CASP3, BAX, HTT, TP53, MTOR, SOD1	40	306	8205	4.02206	0.951898	0.0376603	0.0193631
KEGG_PATHWAY	hsa04510:Focal adhesion	5	11.6279	0.0147156	JUN, BCL2, AKT1, PRKCA, VEGFA	40	201	8205	5.10261	0.956842	0.0385148	0.0198024
KEGG_PATHWAY	hsa05415:Diabetic cardiomyopathy	5	11.6279	0.0152114	TGFB1, AKT1, PRKCA, MMP9, MTOR	40	203	8205	5.05234	0.96121	0.0393271	0.02022
KEGG_PATHWAY	hsa05219:Bladder cancer	3	6.97674	0.0160632	TP53, MMP9, VEGFA	40	41	8205	15.0091	0.967711	0.0410288	0.021095
KEGG_PATHWAY	hsa04935:Growth hormone synthesis, secretion and action	4	9.30233	0.0190185	AKT1, PRKCA, FOS, MTOR	40	120	8205	6.8375	0.982936	0.0479992	0.0246788
KEGG_PATHWAY	hsa05030:Cocaine addiction	3	6.97674	0.0224953	JUN, MAOB, DRD1	40	49	8205	12.5587	0.991961	0.0555294	0.0285505
KEGG_PATHWAY	hsa04380:Osteoclast differentiation	4	9.30233	0.0225261	JUN, TGFB1, AKT1, FOS	40	128	8205	6.41016	0.992015	0.0555294	0.0285505
KEGG_PATHWAY	hsa04014:Ras signaling pathway	5	11.6279	0.0249609	IGF2, PLA2G4A, AKT1, PRKCA, VEGFA	40	236	8205	4.34587	0.995294	0.0608243	0.0312728
KEGG_PATHWAY	hsa04140:Autophagy - animal	4	9.30233	0.0289326	BCL2, AKT1, HIF1A, MTOR	40	141	8205	5.81915	0.998019	0.0697014	0.035837
KEGG_PATHWAY	hsa04923:Regulation of lipolysis in adipocytes	3	6.97674	0.0307868	AKT1, ADRB2, PTGS2	40	58	8205	10.6099	0.998679	0.0725199	0.0372862
KEGG_PATHWAY	hsa05213:Endometrial cancer	3	6.97674	0.0307868	BAX, AKT1, TP53	40	58	8205	10.6099	0.998679	0.0725199	0.0372862
KEGG_PATHWAY	hsa05168:Herpes simplex virus 1 infection	7	16.2791	0.0322962	CASP3, BCL2, FAS, BAX, AKT1, TP53, MTOR	40	512	8205	2.80444	0.999051	0.0752395	0.0386844
KEGG_PATHWAY	hsa05010:Alzheimer disease	6	13.9535	0.0340344	CHRNA7, CASP3, FAS, AKT1, PTGS2, MTOR	40	384	8205	3.20508	0.999352	0.0784271	0.0403234
KEGG_PATHWAY	hsa04218:Cellular senescence	4	9.30233	0.037408	TGFB1, AKT1, TP53, MTOR	40	156	8205	5.25962	0.999691	0.085274	0.0438437
KEGG_PATHWAY	hsa04217:Necroptosis	4	9.30233	0.0392409	BCL2, FAS, BAX, PLA2G4A	40	159	8205	5.16038	0.999794	0.0885008	0.0455028
KEGG_PATHWAY	hsa05221:Acute myeloid leukemia	3	6.97674	0.0400976	AKT1, MPO, MTOR	40	67	8205	9.1847	0.999829	0.089481	0.0460068
KEGG_PATHWAY	hsa04664:Fc epsilon RI signaling pathway	3	6.97674	0.0411909	PLA2G4A, AKT1, PRKCA	40	68	8205	9.04963	0.999866	0.0909632	0.0467688
KEGG_PATHWAY	hsa04917:Prolactin signaling pathway	3	6.97674	0.0434111	AKT1, FOS, ESR1	40	70	8205	8.79107	0.999918	0.0948778	0.0487815
KEGG_PATHWAY	hsa04022:cGMP-PKG signaling pathway	4	9.30233	0.0443506	AKT1, ADRB2, ADRA1A, PIK3CG	40	167	8205	4.91317	0.999933	0.0959422	0.0493288
KEGG_PATHWAY	hsa05218:Melanoma	3	6.97674	0.0456754	BAX, AKT1, TP53	40	72	8205	8.54688	0.99995	0.0968318	0.0497862
KEGG_PATHWAY	hsa04137:Mitophagy - animal	3	6.97674	0.0456754	JUN, HIF1A, TP53	40	72	8205	8.54688	0.99995	0.0968318	0.0497862
