# Supplementary material for: Interpreting the Mechanism of Active Ingredients in Polygonati Rhizoma in Treating Depression by Combining Systemic Pharmacology and In Vitro Experiments
Source: Nutrients. 2024 Apr 14;16(8):1167. doi: 10.3390/nu16081167 (PMC11054788; doi:10.3390/nu16081167)
Supplement: Supplementary file 1 [file nutrients-16-01167-s001.zip › Supplementary Table S5.xlsx]

## Sheet: BP
Supplementary Table S5：Information of biological processes
Category	Term	Count	%	PValue	Genes	List Total	Pop Hits	Pop Total	Fold Enrichment	Bonferroni	Benjamini	FDR
GOTERM_BP_DIRECT	GO:0042493~response to drug	14	32.5581	2.93791e-14	JUN, TGFB1, MAOB, FOS, HTR2A, PTGS2, ADRA1A, SLC6A4, SOD1, CASP3, CAT, BCL2, DRD1, TP53	43	293	19333	21.4828	4.06597e-11	4.06019e-11	3.72233e-11
GOTERM_BP_DIRECT	GO:0009410~response to xenobiotic stimulus	12	27.907	2.86397e-12	JUN, MAOB, CASP3, CAT, BCL2, FOS, DRD1, HTR2A, PTGS2, ADRA1A, SLC6A4, SOD1	43	242	19333	22.2944	3.95795e-09	1.979e-09	1.81432e-09
GOTERM_BP_DIRECT	GO:0043065~positive regulation of apoptotic process	12	27.907	8.64647e-11	JUN, TGFB1, CASP3, BCL2, FAS, BAX, HTT, AKT1, PTGS2, TP53, MMP9, SOD1	43	332	19333	16.2508	1.19494e-07	3.98314e-08	3.65169e-08
GOTERM_BP_DIRECT	GO:0007568~aging	10	23.2558	3.00386e-10	JUN, TGFB1, CAT, AKT1, FOS, HTR2A, PTGS2, MPO, ADRA1A, SOD1	43	195	19333	23.0566	4.15133e-07	1.03783e-07	9.51473e-08
GOTERM_BP_DIRECT	GO:0071456~cellular response to hypoxia	8	18.6047	2.2708e-08	BCL2, AKT1, FOS, PTGS2, HIF1A, TP53, MTOR, VEGFA	43	143	19333	25.1527	3.1382e-05	6.27649e-06	5.75421e-06
GOTERM_BP_DIRECT	GO:0060079~excitatory postsynaptic potential	7	16.2791	3.9408e-08	GABRA1, CHRNA2, GABRA5, CHRNA7, GABRA3, AKT1, OPRM1	43	90	19333	34.9693	5.44604e-05	9.07699e-06	8.32166e-06
GOTERM_BP_DIRECT	GO:1902895~positive regulation of pri-miRNA transcription from RNA polymerase II promoter	6	13.9535	9.11764e-08	AR, JUN, TGFB1, FOS, HIF1A, TP53	43	52	19333	51.8775	0.000125998	1.80008e-05	1.65029e-05
GOTERM_BP_DIRECT	GO:0001666~response to hypoxia	8	18.6047	1.23787e-07	DPP4, TGFB1, CHRNA7, CASP3, CAT, HIF1A, SLC6A4, VEGFA	43	183	19333	19.6548	0.00017106	2.13843e-05	1.96048e-05
GOTERM_BP_DIRECT	GO:0070374~positive regulation of ERK1 and ERK2 cascade	8	18.6047	5.65964e-07	JUN, TGFB1, CHRNA7, PRKCA, HTR2A, OPRM1, ADRA1A, VEGFA	43	229	19333	15.7067	0.000781857	8.69069e-05	7.96752e-05
GOTERM_BP_DIRECT	GO:0001938~positive regulation of endothelial cell proliferation	6	13.9535	6.66023e-07	JUN, AKT1, PRKCA, HIF1A, MTOR, VEGFA	43	77	19333	35.0341	0.000920021	9.20444e-05	8.43851e-05
GOTERM_BP_DIRECT	GO:0032496~response to lipopolysaccharide	7	16.2791	1.11432e-06	JUN, MAOB, CASP3, FOS, OPRM1, PTGS2, MPO	43	158	19333	19.9192	0.0015388	0.000137945	0.000126466
GOTERM_BP_DIRECT	GO:0043410~positive regulation of MAPK cascade	7	16.2791	1.19929e-06	AR, CHRNA7, IGF2, ADRB2, ADRA1A, SOD1, VEGFA	43	160	19333	19.6702	0.00165604	0.000137945	0.000126466
GOTERM_BP_DIRECT	GO:0009636~response to toxic substance	6	13.9535	1.2976e-06	MAOB, PON1, BCL2, BAX, FOS, SLC6A4	43	88	19333	30.6549	0.00179168	0.000137945	0.000126466
GOTERM_BP_DIRECT	GO:0010628~positive regulation of gene expression	10	23.2558	1.50454e-06	AR, TGFB1, NR1I2, AKT1, DRD1, HIF1A, TP53, MTOR, SLC6A4, VEGFA	43	525	19333	8.5639	0.00207712	0.00014852	0.000136161
GOTERM_BP_DIRECT	GO:0043066~negative regulation of apoptotic process	10	23.2558	1.62684e-06	CASP3, CAT, BCL2, FAS, AKT1, MPO, TP53, MMP9, MTOR, VEGFA	43	530	19333	8.48311	0.00224577	0.000149886	0.000137414
GOTERM_BP_DIRECT	GO:0071276~cellular response to cadmium ion	5	11.6279	1.83778e-06	JUN, AKT1, FOS, MMP9, SOD1	43	41	19333	54.8298	0.0025366	0.000154281	0.000141443
GOTERM_BP_DIRECT	GO:0050731~positive regulation of peptidyl-tyrosine phosphorylation	6	13.9535	1.89782e-06	TGFB1, IGF2, HTR2A, TP53, MTOR, VEGFA	43	95	19333	28.3961	0.00261935	0.000154281	0.000141443
GOTERM_BP_DIRECT	GO:0042391~regulation of membrane potential	6	13.9535	2.69787e-06	KCNH2, GABRA1, CHRNA2, GABRA5, CHRNA7, GABRA3	43	102	19333	26.4473	0.00372152	0.000207136	0.0001899
GOTERM_BP_DIRECT	GO:0045429~positive regulation of nitric oxide biosynthetic process	5	11.6279	3.79692e-06	AKT1, OPRM1, PTGS2, ESR1, MTOR	43	49	19333	45.878	0.00523361	0.000276176	0.000253195
GOTERM_BP_DIRECT	GO:0043536~positive regulation of blood vessel endothelial cell migration	5	11.6279	4.12061e-06	TGFB1, AKT1, PRKCA, HIF1A, VEGFA	43	50	19333	44.9605	0.0056785	0.000280437	0.000257101
GOTERM_BP_DIRECT	GO:0032355~response to estradiol	6	13.9535	4.27652e-06	TGFB1, CASP3, CAT, PTGS2, ESR1, SLC6A4	43	112	19333	24.086	0.00589273	0.000280437	0.000257101
GOTERM_BP_DIRECT	GO:0050877~neurological system process	5	11.6279	4.46427e-06	GABRA1, CHRNA2, GABRA5, CHRNA7, GABRA3	43	51	19333	44.0789	0.00615064	0.000280437	0.000257101
GOTERM_BP_DIRECT	GO:0006915~apoptotic process	10	23.2558	4.93205e-06	JUN, CASP3, BCL2, FAS, BAX, HTT, ADRA1A, TP53, MMP9, SOD1	43	607	19333	7.407	0.00679293	0.000296352	0.000271692
GOTERM_BP_DIRECT	GO:0042542~response to hydrogen peroxide	5	11.6279	5.21467e-06	JUN, CASP3, CAT, BCL2, SOD1	43	53	19333	42.4155	0.00718079	0.000300278	0.000275291
GOTERM_BP_DIRECT	GO:0001934~positive regulation of protein phosphorylation	7	16.2791	6.11303e-06	TGFB1, CHRNA7, IGF2, FAS, AKT1, MMP9, VEGFA	43	212	19333	14.8454	0.00841265	0.000337928	0.000309809
GOTERM_BP_DIRECT	GO:0007165~signal transduction	13	30.2326	1.05305e-05	GABRA1, CHRNA2, GABRA5, CHRNA7, NR1I2, GABRA3, HIF1A, ESR1, ADRA1A, NR3C2, AR, FAS, AKT1	43	1268	19333	4.60951	0.0144478	0.000559736	0.000513159
GOTERM_BP_DIRECT	GO:0001836~release of cytochrome c from mitochondria	4	9.30233	1.42657e-05	JUN, BCL2, BAX, TP53	43	22	19333	81.7463	0.0195223	0.000730195	0.000669433
GOTERM_BP_DIRECT	GO:0007268~chemical synaptic transmission	7	16.2791	1.67304e-05	CHRM2, GABRA1, CHRNA2, GABRA5, CHRNA7, GABRA3, HTR2A	43	253	19333	12.4397	0.0228564	0.000825766	0.000757052
GOTERM_BP_DIRECT	GO:0045893~positive regulation of transcription, DNA-templated	10	23.2558	2.0252e-05	KCNH2, AR, JUN, TGFB1, NR1I2, AKT1, FOS, HIF1A, ESR1, TP53	43	724	19333	6.21001	0.0276005	0.000920957	0.000844321
GOTERM_BP_DIRECT	GO:0051402~neuron apoptotic process	5	11.6279	2.09092e-05	CASP3, BCL2, BAX, HIF1A, TP53	43	75	19333	29.9736	0.0284833	0.000920957	0.000844321
GOTERM_BP_DIRECT	GO:0007569~cell aging	4	9.30233	2.12095e-05	BCL2, TP53, MTOR, SOD1	43	25	19333	71.9367	0.0288865	0.000920957	0.000844321
GOTERM_BP_DIRECT	GO:0008284~positive regulation of cell proliferation	9	20.9302	2.13246e-05	DPP4, AR, TGFB1, CHRNA7, BCL2, IGF2, AKT1, HTR2A, VEGFA	43	553	19333	7.31725	0.0290409	0.000920957	0.000844321
GOTERM_BP_DIRECT	GO:0043524~negative regulation of neuron apoptotic process	6	13.9535	2.35039e-05	JUN, GABRA5, BCL2, BAX, HIF1A, SOD1	43	159	19333	16.9662	0.0319608	0.000984314	0.000902407
GOTERM_BP_DIRECT	GO:0045944~positive regulation of transcription from RNA polymerase II promoter	12	27.907	3.89773e-05	AR, JUN, TGFB1, NR1I2, IGF2, AKT1, FOS, ADRB2, HIF1A, ESR1, TP53, VEGFA	43	1210	19333	4.45889	0.0524425	0.00153426	0.00140659
GOTERM_BP_DIRECT	GO:0007613~memory	5	11.6279	3.93042e-05	CHRNA7, DRD1, HTR2A, PTGS2, SLC6A4	43	88	19333	25.5457	0.0528705	0.00153426	0.00140659
GOTERM_BP_DIRECT	GO:0001662~behavioral fear response	4	9.30233	4.10764e-05	DPP4, GABRA5, BCL2, DRD1	43	31	19333	58.0135	0.0551875	0.00153426	0.00140659
GOTERM_BP_DIRECT	GO:0043085~positive regulation of catalytic activity	4	9.30233	4.10764e-05	BCL2, IGF2, PIK3CG, SOD1	43	31	19333	58.0135	0.0551875	0.00153426	0.00140659
GOTERM_BP_DIRECT	GO:0033138~positive regulation of peptidyl-serine phosphorylation	5	11.6279	4.48363e-05	TGFB1, BCL2, AKT1, PTGS2, VEGFA	43	91	19333	24.7036	0.0600843	0.00163062	0.00149494
GOTERM_BP_DIRECT	GO:0061419~positive regulation of transcription from RNA polymerase II promoter in response to hypoxia	3	6.97674	6.87307e-05	HIF1A, TP53, VEGFA	43	6	19333	224.802	0.0906172	0.00243105	0.00222875
GOTERM_BP_DIRECT	GO:0045907~positive regulation of vasoconstriction	4	9.30233	7.03632e-05	AKT1, HTR2A, PTGS2, ADRA1A	43	37	19333	48.6059	0.0926666	0.00243105	0.00222875
GOTERM_BP_DIRECT	GO:0034614~cellular response to reactive oxygen species	4	9.30233	7.62789e-05	JUN, AKT1, FOS, MMP9	43	38	19333	47.3268	0.100055	0.00257116	0.0023572
GOTERM_BP_DIRECT	GO:0035094~response to nicotine	4	9.30233	8.90661e-05	CHRNA2, CHRNA7, CASP3, BCL2	43	40	19333	44.9605	0.11582	0.0029307	0.00268683
GOTERM_BP_DIRECT	GO:0001541~ovarian follicle development	4	9.30233	0.000118673	BCL2, BAX, SOD1, VEGFA	43	44	19333	40.8732	0.151271	0.00381408	0.0034967
GOTERM_BP_DIRECT	GO:0051781~positive regulation of cell division	4	9.30233	0.000163846	TGFB1, CAT, IGF2, VEGFA	43	49	19333	36.7024	0.202643	0.00514625	0.00471801
GOTERM_BP_DIRECT	GO:0051897~positive regulation of protein kinase B signaling	5	11.6279	0.000173995	TGFB1, IGF2, MTOR, PIK3CG, VEGFA	43	129	19333	17.4265	0.213751	0.00534359	0.00489893
GOTERM_BP_DIRECT	GO:0001525~angiogenesis	6	13.9535	0.000211316	JUN, PRKCA, PTGS2, HIF1A, PIK3CG, VEGFA	43	253	19333	10.6626	0.253284	0.00634868	0.00582039
GOTERM_BP_DIRECT	GO:0034220~ion transmembrane transport	5	11.6279	0.000219185	GABRA1, CHRNA2, GABRA5, CHRNA7, GABRA3	43	137	19333	16.4089	0.261361	0.00644496	0.00590866
GOTERM_BP_DIRECT	GO:0010507~negative regulation of autophagy	4	9.30233	0.000231205	BCL2, AKT1, ADRA1A, MTOR	43	55	19333	32.6985	0.273533	0.00665679	0.00610286
GOTERM_BP_DIRECT	GO:1903799~negative regulation of production of miRNAs involved in gene silencing by miRNA	3	6.97674	0.000250281	TGFB1, ESR1, TP53	43	11	19333	122.619	0.292439	0.00691775	0.00634211
GOTERM_BP_DIRECT	GO:0030518~intracellular steroid hormone receptor signaling pathway	3	6.97674	0.000250281	AR, ESR1, NR3C2	43	11	19333	122.619	0.292439	0.00691775	0.00634211
GOTERM_BP_DIRECT	GO:0043525~positive regulation of neuron apoptotic process	4	9.30233	0.000345767	JUN, CASP3, BAX, TP53	43	63	19333	28.5463	0.379936	0.00936962	0.00858995
GOTERM_BP_DIRECT	GO:0007200~phospholipase C-activating G-protein coupled receptor signaling pathway	4	9.30233	0.00037918	HTR2A, OPRM1, ESR1, ADRA1A	43	65	19333	27.668	0.407928	0.0098873	0.00906455
GOTERM_BP_DIRECT	GO:0007187~G-protein coupled receptor signaling pathway, coupled to cyclic nucleotide second messenger	4	9.30233	0.00037918	CHRM2, DRD1, HTR2A, OPRM1	43	65	19333	27.668	0.407928	0.0098873	0.00906455
GOTERM_BP_DIRECT	GO:0007204~positive regulation of cytosolic calcium ion concentration	5	11.6279	0.00039584	HTR2A, OPRM1, ESR1, ADRA1A, PIK3CG	43	160	19333	14.0501	0.421409	0.0101306	0.00928759
GOTERM_BP_DIRECT	GO:0010595~positive regulation of endothelial cell migration	4	9.30233	0.000433086	AKT1, PRKCA, PIK3CG, VEGFA	43	68	19333	26.4473	0.450449	0.0108823	0.00997672
GOTERM_BP_DIRECT	GO:0008285~negative regulation of cell proliferation	7	16.2791	0.000466481	AR, JUN, TGFB1, OPRM1, PTGS2, ADRA1A, TP53	43	464	19333	6.78283	0.475247	0.0113224	0.0103802
GOTERM_BP_DIRECT	GO:0048661~positive regulation of smooth muscle cell proliferation	4	9.30233	0.00047162	TGFB1, AKT1, PTGS2, MTOR	43	70	19333	25.6917	0.478962	0.0113224	0.0103802
GOTERM_BP_DIRECT	GO:0097049~motor neuron apoptotic process	3	6.97674	0.000475181	BCL2, FAS, BAX	43	15	19333	89.9209	0.481521	0.0113224	0.0103802
GOTERM_BP_DIRECT	GO:0018107~peptidyl-threonine phosphorylation	4	9.30233	0.000491685	BCL2, AKT1, PRKCA, MTOR	43	71	19333	25.3298	0.493219	0.0115171	0.0105587
GOTERM_BP_DIRECT	GO:0051146~striated muscle cell differentiation	3	6.97674	0.000542316	CASP3, IGF2, AKT1	43	16	19333	84.3009	0.527484	0.0122866	0.0112642
GOTERM_BP_DIRECT	GO:0060402~calcium ion transport into cytosol	3	6.97674	0.000542316	BCL2, BAX, ADRA1A	43	16	19333	84.3009	0.527484	0.0122866	0.0112642
GOTERM_BP_DIRECT	GO:1904019~epithelial cell apoptotic process	3	6.97674	0.000613779	CASP3, BCL2, BAX	43	17	19333	79.342	0.571945	0.0136813	0.0125429
GOTERM_BP_DIRECT	GO:0018105~peptidyl-serine phosphorylation	5	11.6279	0.000643201	BCL2, BAX, AKT1, PRKCA, MTOR	43	182	19333	12.3518	0.589011	0.0141096	0.0129355
GOTERM_BP_DIRECT	GO:0071880~adenylate cyclase-activating adrenergic receptor signaling pathway	3	6.97674	0.00068955	DRD1, ADRB2, ADRA1A	43	18	19333	74.9341	0.614528	0.0146004	0.0133854
GOTERM_BP_DIRECT	GO:0060749~mammary gland alveolus development	3	6.97674	0.00068955	AR, ESR1, VEGFA	43	18	19333	74.9341	0.614528	0.0146004	0.0133854
GOTERM_BP_DIRECT	GO:0043406~positive regulation of MAP kinase activity	4	9.30233	0.000697269	TGFB1, HTR2A, PIK3CG, VEGFA	43	80	19333	22.4802	0.618621	0.0146004	0.0133854
GOTERM_BP_DIRECT	GO:0071260~cellular response to mechanical stimulus	4	9.30233	0.000890111	TGFB1, FAS, AKT1, PTGS2	43	87	19333	20.6715	0.707906	0.0183602	0.0168324
GOTERM_BP_DIRECT	GO:0031929~TOR signaling	3	6.97674	0.00103537	AKT1, HIF1A, MTOR	43	22	19333	61.3097	0.761078	0.0210423	0.0192913
GOTERM_BP_DIRECT	GO:0070542~response to fatty acid	3	6.97674	0.00123366	PON1, CAT, PTGS2	43	24	19333	56.2006	0.818404	0.023355	0.0214116
GOTERM_BP_DIRECT	GO:0045821~positive regulation of glycolytic process	3	6.97674	0.00123366	HTR2A, HIF1A, MTOR	43	24	19333	56.2006	0.818404	0.023355	0.0214116
GOTERM_BP_DIRECT	GO:0051932~synaptic transmission, GABAergic	3	6.97674	0.00123366	GABRA1, GABRA5, GABRA3	43	24	19333	56.2006	0.818404	0.023355	0.0214116
GOTERM_BP_DIRECT	GO:0051247~positive regulation of protein metabolic process	3	6.97674	0.00123366	TGFB1, CHRNA7, AKT1	43	24	19333	56.2006	0.818404	0.023355	0.0214116
GOTERM_BP_DIRECT	GO:2000378~negative regulation of reactive oxygen species metabolic process	3	6.97674	0.00123366	BCL2, HIF1A, TP53	43	24	19333	56.2006	0.818404	0.023355	0.0214116
GOTERM_BP_DIRECT	GO:0032094~response to food	3	6.97674	0.00133909	AKT1, OPRM1, MPO	43	25	19333	53.9526	0.843056	0.0250084	0.0229274
GOTERM_BP_DIRECT	GO:0007179~transforming growth factor beta receptor signaling pathway	4	9.30233	0.00137028	JUN, TGFB1, FOS, TP53	43	101	19333	17.8061	0.849685	0.0252496	0.0231485
GOTERM_BP_DIRECT	GO:0001782~B cell homeostasis	3	6.97674	0.00144869	CASP3, BCL2, BAX	43	26	19333	51.8775	0.865142	0.025362	0.0232516
GOTERM_BP_DIRECT	GO:0051000~positive regulation of nitric-oxide synthase activity	3	6.97674	0.00144869	AKT1, HIF1A, ESR1	43	26	19333	51.8775	0.865142	0.025362	0.0232516
GOTERM_BP_DIRECT	GO:0046716~muscle cell cellular homeostasis	3	6.97674	0.00144869	TGFB1, HIF1A, SOD1	43	26	19333	51.8775	0.865142	0.025362	0.0232516
GOTERM_BP_DIRECT	GO:0042060~wound healing	4	9.30233	0.00144978	TGFB1, CASP3, OPRM1, MTOR	43	103	19333	17.4604	0.865347	0.025362	0.0232516
GOTERM_BP_DIRECT	GO:2001243~negative regulation of intrinsic apoptotic signaling pathway	3	6.97674	0.0016803	BCL2, AKT1, MMP9	43	28	19333	48.1719	0.902132	0.0283193	0.0259627
GOTERM_BP_DIRECT	GO:0090200~positive regulation of release of cytochrome c from mitochondria	3	6.97674	0.0016803	BAX, TP53, MMP9	43	28	19333	48.1719	0.902132	0.0283193	0.0259627
GOTERM_BP_DIRECT	GO:0007214~gamma-aminobutyric acid signaling pathway	3	6.97674	0.0016803	GABRA1, GABRA5, GABRA3	43	28	19333	48.1719	0.902132	0.0283193	0.0259627
GOTERM_BP_DIRECT	GO:0042981~regulation of apoptotic process	5	11.6279	0.00179049	FAS, BAX, AKT1, ESR1, TP53	43	240	19333	9.36676	0.915977	0.0289624	0.0265523
GOTERM_BP_DIRECT	GO:0048009~insulin-like growth factor receptor signaling pathway	3	6.97674	0.00180229	AR, IGF2, AKT1	43	29	19333	46.5108	0.917339	0.0289624	0.0265523
GOTERM_BP_DIRECT	GO:0010332~response to gamma radiation	3	6.97674	0.00180229	BCL2, BAX, TP53	43	29	19333	46.5108	0.917339	0.0289624	0.0265523
GOTERM_BP_DIRECT	GO:0060078~regulation of postsynaptic membrane potential	3	6.97674	0.00180229	GABRA1, GABRA5, GABRA3	43	29	19333	46.5108	0.917339	0.0289624	0.0265523
GOTERM_BP_DIRECT	GO:0006366~transcription from RNA polymerase II promoter	5	11.6279	0.00190173	AR, JUN, FOS, ADRB2, ESR1	43	244	19333	9.21321	0.927971	0.0299439	0.0274522
GOTERM_BP_DIRECT	GO:0006954~inflammatory response	6	13.9535	0.00192771	TGFB1, AKT1, FOS, PTGS2, MTOR, PIK3CG	43	413	19333	6.53179	0.930516	0.0299439	0.0274522
GOTERM_BP_DIRECT	GO:0010575~positive regulation of vascular endothelial growth factor production	3	6.97674	0.00192837	TGFB1, PTGS2, HIF1A	43	30	19333	44.9605	0.93058	0.0299439	0.0274522
GOTERM_BP_DIRECT	GO:0009314~response to radiation	3	6.97674	0.00205853	JUN, BCL2, OPRM1	43	31	19333	43.5101	0.942029	0.0312625	0.0286611
GOTERM_BP_DIRECT	GO:0051881~regulation of mitochondrial membrane potential	3	6.97674	0.00205853	BCL2, BAX, SOD1	43	31	19333	43.5101	0.942029	0.0312625	0.0286611
GOTERM_BP_DIRECT	GO:0043200~response to amino acid	3	6.97674	0.00219275	CASP3, BCL2, MTOR	43	32	19333	42.1504	0.951863	0.0329389	0.0301979
GOTERM_BP_DIRECT	GO:0006979~response to oxidative stress	4	9.30233	0.00229774	AKT1, PTGS2, MPO, TP53	43	121	19333	14.863	0.958378	0.03391	0.0310883
GOTERM_BP_DIRECT	GO:0046677~response to antibiotic	3	6.97674	0.00233101	CASP3, TP53, SOD1	43	33	19333	40.8732	0.960253	0.03391	0.0310883
GOTERM_BP_DIRECT	GO:0043029~T cell homeostasis	3	6.97674	0.00233101	TGFB1, CASP3, BCL2	43	33	19333	40.8732	0.960253	0.03391	0.0310883
GOTERM_BP_DIRECT	GO:0019228~neuronal action potential	3	6.97674	0.00247329	DRD1, SCN5A, MTOR	43	34	19333	39.671	0.967364	0.0356051	0.0326423
GOTERM_BP_DIRECT	GO:0030335~positive regulation of cell migration	5	11.6279	0.0025307	TGFB1, PRKCA, DRD1, MMP9, VEGFA	43	264	19333	8.51524	0.969859	0.036056	0.0330557
GOTERM_BP_DIRECT	GO:0097192~extrinsic apoptotic signaling pathway in absence of ligand	3	6.97674	0.00261959	BCL2, FAS, BAX	43	35	19333	38.5375	0.973351	0.0365684	0.0335254
GOTERM_BP_DIRECT	GO:0070059~intrinsic apoptotic signaling pathway in response to endoplasmic reticulum stress	3	6.97674	0.00261959	BCL2, BAX, TP53	43	35	19333	38.5375	0.973351	0.0365684	0.0335254
GOTERM_BP_DIRECT	GO:0072593~reactive oxygen species metabolic process	3	6.97674	0.00276987	BCL2, TP53, SOD1	43	36	19333	37.4671	0.978361	0.0382796	0.0350943
GOTERM_BP_DIRECT	GO:0006974~cellular response to DNA damage stimulus	5	11.6279	0.00308743	CASP3, BCL2, AKT1, TP53, MTOR	43	279	19333	8.05743	0.986066	0.0422459	0.0387305
GOTERM_BP_DIRECT	GO:0045471~response to ethanol	4	9.30233	0.00319872	MAOB, CAT, FOS, SOD1	43	136	19333	13.2237	0.988058	0.0433396	0.0397332
GOTERM_BP_DIRECT	GO:0007566~embryo implantation	3	6.97674	0.00375442	PTGS2, MMP9, SOD1	43	42	19333	32.1146	0.994474	0.0503748	0.046183
GOTERM_BP_DIRECT	GO:0007281~germ cell development	3	6.97674	0.00393216	BAX, AKT1, MTOR	43	43	19333	31.3678	0.995682	0.0522524	0.0479043
GOTERM_BP_DIRECT	GO:0060048~cardiac muscle contraction	3	6.97674	0.00411375	KCNH2, SCN5A, MTOR	43	44	19333	30.6549	0.996644	0.0541448	0.0496393
GOTERM_BP_DIRECT	GO:0014065~phosphatidylinositol 3-kinase signaling	3	6.97674	0.00429919	AKT1, HTR2A, PIK3CG	43	45	19333	29.9736	0.997405	0.0555397	0.0509181
GOTERM_BP_DIRECT	GO:0006808~regulation of nitrogen utilization	2	4.65116	0.0043403	BCL2, BAX	43	2	19333	449.605	0.997549	0.0555397	0.0509181
GOTERM_BP_DIRECT	GO:0032227~negative regulation of synaptic transmission, dopaminergic	2	4.65116	0.0043403	PTGS2, SLC6A4	43	2	19333	449.605	0.997549	0.0555397	0.0509181
GOTERM_BP_DIRECT	GO:0006468~protein phosphorylation	6	13.9535	0.00449579	TGFB1, AKT1, PRKCA, DRD1, MTOR, PIK3CG	43	503	19333	5.36308	0.998025	0.0570017	0.0522584
GOTERM_BP_DIRECT	GO:0000122~negative regulation of transcription from RNA polymerase II promoter	8	18.6047	0.00461158	AR, JUN, TGFB1, NR1I2, IGF2, ESR1, TP53, VEGFA	43	973	19333	3.69665	0.998318	0.0579382	0.053117
GOTERM_BP_DIRECT	GO:0010629~negative regulation of gene expression	5	11.6279	0.00480777	TGFB1, AKT1, HIF1A, ESR1, VEGFA	43	316	19333	7.114	0.998719	0.0598589	0.0548779
GOTERM_BP_DIRECT	GO:0003151~outflow tract morphogenesis	3	6.97674	0.00487834	JUN, HIF1A, VEGFA	43	48	19333	28.1003	0.998839	0.0601953	0.0551863
GOTERM_BP_DIRECT	GO:0045766~positive regulation of angiogenesis	4	9.30233	0.00539887	CHRNA7, PRKCA, HIF1A, VEGFA	43	164	19333	10.966	0.999437	0.0660286	0.0605342
GOTERM_BP_DIRECT	GO:0034097~response to cytokine	3	6.97674	0.00549144	JUN, BCL2, FOS	43	51	19333	26.4473	0.999505	0.0665717	0.0610321
GOTERM_BP_DIRECT	GO:0097191~extrinsic apoptotic signaling pathway	3	6.97674	0.00570327	TGFB1, FAS, BAX	43	52	19333	25.9387	0.999631	0.0679476	0.0622935
GOTERM_BP_DIRECT	GO:0008542~visual learning	3	6.97674	0.00570327	DRD1, HIF1A, MTOR	43	52	19333	25.9387	0.999631	0.0679476	0.0622935
GOTERM_BP_DIRECT	GO:0009408~response to heat	3	6.97674	0.00613804	AKT1, MTOR, SOD1	43	54	19333	24.978	0.999798	0.0718879	0.0659059
GOTERM_BP_DIRECT	GO:2000300~regulation of synaptic vesicle exocytosis	3	6.97674	0.00613804	CHRM2, HTR2A, ADRA1A	43	54	19333	24.978	0.999798	0.0718879	0.0659059
GOTERM_BP_DIRECT	GO:0031334~positive regulation of protein complex assembly	3	6.97674	0.00636094	TGFB1, BAX, VEGFA	43	55	19333	24.5239	0.999852	0.0736713	0.0675409
GOTERM_BP_DIRECT	GO:0046666~retinal cell programmed cell death	2	4.65116	0.00650354	BCL2, BAX	43	3	19333	299.736	0.999879	0.0736713	0.0675409
GOTERM_BP_DIRECT	GO:0001661~conditioned taste aversion	2	4.65116	0.00650354	FOS, DRD1	43	3	19333	299.736	0.999879	0.0736713	0.0675409
GOTERM_BP_DIRECT	GO:0002679~respiratory burst involved in defense response	2	4.65116	0.00650354	MPO, PIK3CG	43	3	19333	299.736	0.999879	0.0736713	0.0675409
GOTERM_BP_DIRECT	GO:0031667~response to nutrient levels	3	6.97674	0.00658749	PON1, MTOR, SOD1	43	56	19333	24.086	0.999892	0.0740156	0.0678565
GOTERM_BP_DIRECT	GO:0014823~response to activity	3	6.97674	0.00705151	CAT, FOS, MTOR	43	58	19333	23.2554	0.999943	0.0779615	0.0714741
GOTERM_BP_DIRECT	GO:0048146~positive regulation of fibroblast proliferation	3	6.97674	0.00705151	JUN, TGFB1, ESR1	43	58	19333	23.2554	0.999943	0.0779615	0.0714741
GOTERM_BP_DIRECT	GO:0034644~cellular response to UV	3	6.97674	0.00728894	BAX, PTGS2, TP53	43	59	19333	22.8613	0.999959	0.079947	0.0732944
GOTERM_BP_DIRECT	GO:0002931~response to ischemia	3	6.97674	0.00852966	BCL2, AKT1, TP53	43	64	19333	21.0752	0.999993	0.0928188	0.0850951
GOTERM_BP_DIRECT	GO:0045986~negative regulation of smooth muscle contraction	2	4.65116	0.0086622	ADRB2, PTGS2	43	4	19333	224.802	0.999994	0.0935247	0.0857422
GOTERM_BP_DIRECT	GO:0060395~SMAD protein signal transduction	3	6.97674	0.0087884	JUN, TGFB1, FOS	43	65	19333	20.751	0.999995	0.0941517	0.0863171
GOTERM_BP_DIRECT	GO:0051384~response to glucocorticoid	3	6.97674	0.00931637	CASP3, BCL2, PTGS2	43	67	19333	20.1316	0.999998	0.0990402	0.0907988
GOTERM_BP_DIRECT	GO:0043154~negative regulation of cysteine-type endopeptidase activity involved in apoptotic process	3	6.97674	0.0098582	AKT1, PTGS2, VEGFA	43	69	19333	19.548	0.999999	0.104	0.0953461
GOTERM_BP_DIRECT	GO:0030163~protein catabolic process	3	6.97674	0.0101343	CASP3, AKT1, MTOR	43	70	19333	19.2688	0.999999	0.106103	0.0972737
GOTERM_BP_DIRECT	GO:0050679~positive regulation of epithelial cell proliferation	3	6.97674	0.0106967	TGFB1, SCN5A, VEGFA	43	72	19333	18.7335	1	0.10832	0.099306
GOTERM_BP_DIRECT	GO:0014042~positive regulation of neuron maturation	2	4.65116	0.0108163	BCL2, MTOR	43	5	19333	179.842	1	0.10832	0.099306
GOTERM_BP_DIRECT	GO:0002248~connective tissue replacement involved in inflammatory response wound healing	2	4.65116	0.0108163	TGFB1, HIF1A	43	5	19333	179.842	1	0.10832	0.099306
GOTERM_BP_DIRECT	GO:0010716~negative regulation of extracellular matrix disassembly	2	4.65116	0.0108163	DPP4, TGFB1	43	5	19333	179.842	1	0.10832	0.099306
GOTERM_BP_DIRECT	GO:1904504~positive regulation of lipophagy	2	4.65116	0.0108163	HTT, ADRB2	43	5	19333	179.842	1	0.10832	0.099306
GOTERM_BP_DIRECT	GO:0002326~B cell lineage commitment	2	4.65116	0.0108163	BCL2, TP53	43	5	19333	179.842	1	0.10832	0.099306
GOTERM_BP_DIRECT	GO:0001701~in utero embryonic development	4	9.30233	0.0111788	AR, IGF2, TP53, VEGFA	43	214	19333	8.40383	1	0.111145	0.101896
GOTERM_BP_DIRECT	GO:0097190~apoptotic signaling pathway	3	6.97674	0.011862	CASP3, BAX, PRKCA	43	76	19333	17.7476	1	0.117095	0.107351
GOTERM_BP_DIRECT	GO:1905144~response to acetylcholine	2	4.65116	0.0129658	CHRNA2, CHRNA7	43	6	19333	149.868	1	0.127083	0.116508
GOTERM_BP_DIRECT	GO:0032868~response to insulin	3	6.97674	0.0146772	CAT, FOS, MTOR	43	85	19333	15.8684	1	0.142844	0.130958
GOTERM_BP_DIRECT	GO:0006924~activation-induced cell death of T cells	2	4.65116	0.0151107	FAS, AKT1	43	7	19333	128.458	1	0.143035	0.131132
GOTERM_BP_DIRECT	GO:1903599~positive regulation of mitophagy	2	4.65116	0.0151107	HTT, HIF1A	43	7	19333	128.458	1	0.143035	0.131132
GOTERM_BP_DIRECT	GO:0045760~positive regulation of action potential	2	4.65116	0.0151107	SCN5A, ADRA1A	43	7	19333	128.458	1	0.143035	0.131132
GOTERM_BP_DIRECT	GO:0003179~heart valve morphogenesis	2	4.65116	0.0151107	TGFB1, MTOR	43	7	19333	128.458	1	0.143035	0.131132
GOTERM_BP_DIRECT	GO:0035264~multicellular organism growth	3	6.97674	0.0160121	AR, TP53, MTOR	43	89	19333	15.1552	1	0.150535	0.138009
GOTERM_BP_DIRECT	GO:0030307~positive regulation of cell growth	3	6.97674	0.0170462	BCL2, AKT1, MTOR	43	92	19333	14.661	1	0.159175	0.145929
GOTERM_BP_DIRECT	GO:0007197~adenylate cyclase-inhibiting G-protein coupled acetylcholine receptor signaling pathway	2	4.65116	0.0172511	CHRM2, OPRM1	43	8	19333	112.401	1	0.160007	0.146693
GOTERM_BP_DIRECT	GO:0071277~cellular response to calcium ion	3	6.97674	0.0173971	JUN, FOS, SCN5A	43	93	19333	14.5034	1	0.160285	0.146947
GOTERM_BP_DIRECT	GO:0007565~female pregnancy	3	6.97674	0.0184682	TGFB1, BCL2, FOS	43	96	19333	14.0501	1	0.169027	0.154962
GOTERM_BP_DIRECT	GO:0032287~peripheral nervous system myelin maintenance	2	4.65116	0.019387	AKT1, SOD1	43	9	19333	99.9121	1	0.176269	0.161601
GOTERM_BP_DIRECT	GO:1902476~chloride transmembrane transport	3	6.97674	0.020692	GABRA1, GABRA5, GABRA3	43	102	19333	13.2237	1	0.182444	0.167262
GOTERM_BP_DIRECT	GO:0006606~protein import into nucleus	3	6.97674	0.021457	AKT1, DRD1, TP53	43	104	19333	12.9694	1	0.182444	0.167262
GOTERM_BP_DIRECT	GO:0002262~myeloid cell homeostasis	2	4.65116	0.0215183	BAX, SOD1	43	10	19333	89.9209	1	0.182444	0.167262
GOTERM_BP_DIRECT	GO:0007406~negative regulation of neuroblast proliferation	2	4.65116	0.0215183	TGFB1, TP53	43	10	19333	89.9209	1	0.182444	0.167262
GOTERM_BP_DIRECT	GO:0060068~vagina development	2	4.65116	0.0215183	BAX, ESR1	43	10	19333	89.9209	1	0.182444	0.167262
GOTERM_BP_DIRECT	GO:0090037~positive regulation of protein kinase C signaling	2	4.65116	0.0215183	ADRA1A, VEGFA	43	10	19333	89.9209	1	0.182444	0.167262
GOTERM_BP_DIRECT	GO:0001783~B cell apoptotic process	2	4.65116	0.0215183	BCL2, BAX	43	10	19333	89.9209	1	0.182444	0.167262
GOTERM_BP_DIRECT	GO:0045792~negative regulation of cell size	2	4.65116	0.0215183	AKT1, MTOR	43	10	19333	89.9209	1	0.182444	0.167262
GOTERM_BP_DIRECT	GO:0009651~response to salt stress	2	4.65116	0.0215183	BAX, TP53	43	10	19333	89.9209	1	0.182444	0.167262
GOTERM_BP_DIRECT	GO:0050665~hydrogen peroxide biosynthetic process	2	4.65116	0.0215183	MAOB, SOD1	43	10	19333	89.9209	1	0.182444	0.167262
GOTERM_BP_DIRECT	GO:0045899~positive regulation of RNA polymerase II transcriptional preinitiation complex assembly	2	4.65116	0.0215183	ESR1, TP53	43	10	19333	89.9209	1	0.182444	0.167262
GOTERM_BP_DIRECT	GO:1903715~regulation of aerobic respiration	2	4.65116	0.0236451	AKT1, HIF1A	43	11	19333	81.7463	1	0.196853	0.180472
GOTERM_BP_DIRECT	GO:0070242~thymocyte apoptotic process	2	4.65116	0.0236451	BAX, TP53	43	11	19333	81.7463	1	0.196853	0.180472
GOTERM_BP_DIRECT	GO:0046622~positive regulation of organ growth	2	4.65116	0.0236451	IGF2, AKT1	43	11	19333	81.7463	1	0.196853	0.180472
GOTERM_BP_DIRECT	GO:0008584~male gonad development	3	6.97674	0.0238217	AR, BCL2, ESR1	43	110	19333	12.2619	1	0.197135	0.180731
GOTERM_BP_DIRECT	GO:0006874~cellular calcium ion homeostasis	3	6.97674	0.0242258	TGFB1, CHRNA7, HTR2A	43	111	19333	12.1515	1	0.199286	0.182703
GOTERM_BP_DIRECT	GO:0051549~positive regulation of keratinocyte migration	2	4.65116	0.0257674	MMP9, MTOR	43	12	19333	74.9341	1	0.204658	0.187628
GOTERM_BP_DIRECT	GO:0043117~positive regulation of vascular permeability	2	4.65116	0.0257674	TGFB1, VEGFA	43	12	19333	74.9341	1	0.204658	0.187628
GOTERM_BP_DIRECT	GO:1903800~positive regulation of production of miRNAs involved in gene silencing by miRNA	2	4.65116	0.0257674	TGFB1, TP53	43	12	19333	74.9341	1	0.204658	0.187628
GOTERM_BP_DIRECT	GO:0005979~regulation of glycogen biosynthetic process	2	4.65116	0.0257674	AKT1, MTOR	43	12	19333	74.9341	1	0.204658	0.187628
GOTERM_BP_DIRECT	GO:0043276~anoikis	2	4.65116	0.0257674	AKT1, MTOR	43	12	19333	74.9341	1	0.204658	0.187628
GOTERM_BP_DIRECT	GO:0030431~sleep	2	4.65116	0.0257674	FOS, HTR2A	43	12	19333	74.9341	1	0.204658	0.187628
GOTERM_BP_DIRECT	GO:0019430~removal of superoxide radicals	2	4.65116	0.0278852	MPO, SOD1	43	13	19333	69.1699	1	0.218962	0.200742
GOTERM_BP_DIRECT	GO:0048546~digestive tract morphogenesis	2	4.65116	0.0278852	BCL2, HIF1A	43	13	19333	69.1699	1	0.218962	0.200742
GOTERM_BP_DIRECT	GO:0001649~osteoblast differentiation	3	6.97674	0.0301742	CAT, IGF2, AKT1	43	125	19333	10.7905	1	0.235597	0.215992
GOTERM_BP_DIRECT	GO:0000165~MAPK cascade	3	6.97674	0.0315173	AR, TGFB1, ADRA1A	43	128	19333	10.5376	1	0.241154	0.221087
GOTERM_BP_DIRECT	GO:0030308~negative regulation of cell growth	3	6.97674	0.0315173	TGFB1, BCL2, TP53	43	128	19333	10.5376	1	0.241154	0.221087
GOTERM_BP_DIRECT	GO:1904645~response to beta-amyloid	2	4.65116	0.0321073	CHRNA7, MMP9	43	15	19333	59.9473	1	0.241154	0.221087
GOTERM_BP_DIRECT	GO:0016242~negative regulation of macroautophagy	2	4.65116	0.0321073	AKT1, MTOR	43	15	19333	59.9473	1	0.241154	0.221087
GOTERM_BP_DIRECT	GO:0048148~behavioral response to cocaine	2	4.65116	0.0321073	DRD1, HTR2A	43	15	19333	59.9473	1	0.241154	0.221087
GOTERM_BP_DIRECT	GO:0032270~positive regulation of cellular protein metabolic process	2	4.65116	0.0321073	TGFB1, AKT1	43	15	19333	59.9473	1	0.241154	0.221087
GOTERM_BP_DIRECT	GO:0003376~sphingosine-1-phosphate signaling pathway	2	4.65116	0.0321073	AKT1, PIK3CG	43	15	19333	59.9473	1	0.241154	0.221087
GOTERM_BP_DIRECT	GO:0016310~phosphorylation	3	6.97674	0.0324258	AKT1, MTOR, PIK3CG	43	130	19333	10.3755	1	0.24223	0.222073
GOTERM_BP_DIRECT	GO:0051726~regulation of cell cycle	4	9.30233	0.0330986	JUN, TGFB1, BAX, TP53	43	324	19333	5.55067	1	0.245926	0.225462
GOTERM_BP_DIRECT	GO:0000302~response to reactive oxygen species	2	4.65116	0.0342116	CAT, HIF1A	43	16	19333	56.2006	1	0.247542	0.226943
GOTERM_BP_DIRECT	GO:0086010~membrane depolarization during action potential	2	4.65116	0.0342116	KCNH2, SCN5A	43	16	19333	56.2006	1	0.247542	0.226943
GOTERM_BP_DIRECT	GO:0045725~positive regulation of glycogen biosynthetic process	2	4.65116	0.0342116	IGF2, AKT1	43	16	19333	56.2006	1	0.247542	0.226943
GOTERM_BP_DIRECT	GO:0010765~positive regulation of sodium ion transport	2	4.65116	0.0342116	AKT1, SCN5A	43	16	19333	56.2006	1	0.247542	0.226943
GOTERM_BP_DIRECT	GO:0048266~behavioral response to pain	2	4.65116	0.0342116	AKT1, MTOR	43	16	19333	56.2006	1	0.247542	0.226943
GOTERM_BP_DIRECT	GO:0070848~response to growth factor	2	4.65116	0.0363115	AKT1, OPRM1	43	17	19333	52.8947	1	0.256033	0.234728
GOTERM_BP_DIRECT	GO:0008637~apoptotic mitochondrial changes	2	4.65116	0.0363115	BAX, AKT1	43	17	19333	52.8947	1	0.256033	0.234728
GOTERM_BP_DIRECT	GO:0043129~surfactant homeostasis	2	4.65116	0.0363115	TGFB1, VEGFA	43	17	19333	52.8947	1	0.256033	0.234728
GOTERM_BP_DIRECT	GO:0010763~positive regulation of fibroblast migration	2	4.65116	0.0363115	TGFB1, AKT1	43	17	19333	52.8947	1	0.256033	0.234728
GOTERM_BP_DIRECT	GO:0086005~ventricular cardiac muscle cell action potential	2	4.65116	0.0363115	KCNH2, SCN5A	43	17	19333	52.8947	1	0.256033	0.234728
GOTERM_BP_DIRECT	GO:0071318~cellular response to ATP	2	4.65116	0.0384069	PTGS2, SOD1	43	18	19333	49.9561	1	0.262764	0.240899
GOTERM_BP_DIRECT	GO:0045987~positive regulation of smooth muscle contraction	2	4.65116	0.0384069	PTGS2, ADRA1A	43	18	19333	49.9561	1	0.262764	0.240899
GOTERM_BP_DIRECT	GO:0032469~endoplasmic reticulum calcium ion homeostasis	2	4.65116	0.0384069	BCL2, BAX	43	18	19333	49.9561	1	0.262764	0.240899
GOTERM_BP_DIRECT	GO:0006940~regulation of smooth muscle contraction	2	4.65116	0.0384069	CHRM2, ADRB2	43	18	19333	49.9561	1	0.262764	0.240899
GOTERM_BP_DIRECT	GO:0035234~ectopic germ cell programmed cell death	2	4.65116	0.0384069	BAX, SOD1	43	18	19333	49.9561	1	0.262764	0.240899
GOTERM_BP_DIRECT	GO:0033280~response to vitamin D	2	4.65116	0.0384069	TGFB1, PTGS2	43	18	19333	49.9561	1	0.262764	0.240899
GOTERM_BP_DIRECT	GO:0010039~response to iron ion	2	4.65116	0.0404979	BCL2, HIF1A	43	19	19333	47.3268	1	0.26779	0.245506
GOTERM_BP_DIRECT	GO:0045945~positive regulation of transcription from RNA polymerase III promoter	2	4.65116	0.0404979	AR, MTOR	43	19	19333	47.3268	1	0.26779	0.245506
GOTERM_BP_DIRECT	GO:0001516~prostaglandin biosynthetic process	2	4.65116	0.0404979	PLA2G4A, PTGS2	43	19	19333	47.3268	1	0.26779	0.245506
GOTERM_BP_DIRECT	GO:0002028~regulation of sodium ion transport	2	4.65116	0.0404979	TGFB1, ADRB2	43	19	19333	47.3268	1	0.26779	0.245506
GOTERM_BP_DIRECT	GO:0031103~axon regeneration	2	4.65116	0.0404979	JUN, BCL2	43	19	19333	47.3268	1	0.26779	0.245506
GOTERM_BP_DIRECT	GO:0030224~monocyte differentiation	2	4.65116	0.0404979	JUN, VEGFA	43	19	19333	47.3268	1	0.26779	0.245506
GOTERM_BP_DIRECT	GO:0090190~positive regulation of branching involved in ureteric bud morphogenesis	2	4.65116	0.0404979	TGFB1, VEGFA	43	19	19333	47.3268	1	0.26779	0.245506
GOTERM_BP_DIRECT	GO:0046889~positive regulation of lipid biosynthetic process	2	4.65116	0.0425844	AKT1, MTOR	43	20	19333	44.9605	1	0.273138	0.250409
GOTERM_BP_DIRECT	GO:0001892~embryonic placenta development	2	4.65116	0.0425844	IGF2, HIF1A	43	20	19333	44.9605	1	0.273138	0.250409
GOTERM_BP_DIRECT	GO:0031065~positive regulation of histone deacetylation	2	4.65116	0.0425844	TGFB1, TP53	43	20	19333	44.9605	1	0.273138	0.250409
GOTERM_BP_DIRECT	GO:0035994~response to muscle stretch	2	4.65116	0.0425844	JUN, FOS	43	20	19333	44.9605	1	0.273138	0.250409
GOTERM_BP_DIRECT	GO:0010165~response to X-ray	2	4.65116	0.0425844	CASP3, TP53	43	20	19333	44.9605	1	0.273138	0.250409
GOTERM_BP_DIRECT	GO:0001659~temperature homeostasis	2	4.65116	0.0446665	DRD1, HTR2A	43	21	19333	42.8195	1	0.273138	0.250409
GOTERM_BP_DIRECT	GO:0055013~cardiac muscle cell development	2	4.65116	0.0446665	MTOR, VEGFA	43	21	19333	42.8195	1	0.273138	0.250409
GOTERM_BP_DIRECT	GO:0051899~membrane depolarization	2	4.65116	0.0446665	JUN, SCN5A	43	21	19333	42.8195	1	0.273138	0.250409
GOTERM_BP_DIRECT	GO:0019226~transmission of nerve impulse	2	4.65116	0.0446665	DRD1, SOD1	43	21	19333	42.8195	1	0.273138	0.250409
GOTERM_BP_DIRECT	GO:0007171~activation of transmembrane receptor protein tyrosine kinase activity	2	4.65116	0.0446665	IGF2, ADRB2	43	21	19333	42.8195	1	0.273138	0.250409
GOTERM_BP_DIRECT	GO:1902004~positive regulation of beta-amyloid formation	2	4.65116	0.0446665	CHRNA7, CASP3	43	21	19333	42.8195	1	0.273138	0.250409
GOTERM_BP_DIRECT	GO:0060218~hematopoietic stem cell differentiation	2	4.65116	0.0446665	BCL2, TP53	43	21	19333	42.8195	1	0.273138	0.250409
GOTERM_BP_DIRECT	GO:0030279~negative regulation of ossification	2	4.65116	0.0446665	TGFB1, BCL2	43	21	19333	42.8195	1	0.273138	0.250409
GOTERM_BP_DIRECT	GO:0032930~positive regulation of superoxide anion generation	2	4.65116	0.0446665	TGFB1, SOD1	43	21	19333	42.8195	1	0.273138	0.250409
GOTERM_BP_DIRECT	GO:0071391~cellular response to estrogen stimulus	2	4.65116	0.0446665	AR, ESR1	43	21	19333	42.8195	1	0.273138	0.250409
GOTERM_BP_DIRECT	GO:0051412~response to corticosterone	2	4.65116	0.0446665	MAOB, FOS	43	21	19333	42.8195	1	0.273138	0.250409
GOTERM_BP_DIRECT	GO:0002042~cell migration involved in sprouting angiogenesis	2	4.65116	0.0446665	AKT1, VEGFA	43	21	19333	42.8195	1	0.273138	0.250409
GOTERM_BP_DIRECT	GO:0007605~sensory perception of sound	3	6.97674	0.0467058	GABRA5, CASP3, SOD1	43	159	19333	8.48311	1	0.27845	0.25528
GOTERM_BP_DIRECT	GO:0030520~intracellular estrogen receptor signaling pathway	2	4.65116	0.0467442	AR, ESR1	43	22	19333	40.8732	1	0.27845	0.25528
GOTERM_BP_DIRECT	GO:0060307~regulation of ventricular cardiac muscle cell membrane repolarization	2	4.65116	0.0467442	KCNH2, SCN5A	43	22	19333	40.8732	1	0.27845	0.25528
GOTERM_BP_DIRECT	GO:0031641~regulation of myelination	2	4.65116	0.0467442	AKT1, MTOR	43	22	19333	40.8732	1	0.27845	0.25528
GOTERM_BP_DIRECT	GO:0006939~smooth muscle contraction	2	4.65116	0.0467442	ADRB2, ADRA1A	43	22	19333	40.8732	1	0.27845	0.25528
GOTERM_BP_DIRECT	GO:0010613~positive regulation of cardiac muscle hypertrophy	2	4.65116	0.0467442	PRKCA, ADRA1A	43	22	19333	40.8732	1	0.27845	0.25528
GOTERM_BP_DIRECT	GO:0051092~positive regulation of NF-kappaB transcription factor activity	3	6.97674	0.0477628	AR, TGFB1, CAT	43	161	19333	8.37773	1	0.283297	0.259723
GOTERM_BP_DIRECT	GO:0042127~regulation of cell proliferation	3	6.97674	0.0493647	JUN, TGFB1, PLA2G4A	43	164	19333	8.22448	1	0.291547	0.267287
