# Supplementary material for: Interpreting the Mechanism of Active Ingredients in Polygonati Rhizoma in Treating Depression by Combining Systemic Pharmacology and In Vitro Experiments
Source: Nutrients. 2024 Apr 14;16(8):1167. doi: 10.3390/nu16081167 (PMC11054788; doi:10.3390/nu16081167)
Supplement: Supplementary file 1 [file nutrients-16-01167-s001.zip › Supplementary Table S6.xlsx]

## Sheet: CC
Supplementary Table S6：Information of cellular components
Category	Term	Count	%	PValue	Genes	List Total	Pop Hits	Pop Total	Fold Enrichment	Bonferroni	Benjamini	FDR
GOTERM_CC_DIRECT	GO:0045211~postsynaptic membrane	10	23.2558	2.28048e-10	CHRM2, GABRA1, CHRNA2, GABRA5, CHRNA7, DRD1, HTR2A, OPRM1, ADRA1A, SLC6A4	43	201	20580	23.8112	3.85402e-08	3.85402e-08	2.98743e-08
GOTERM_CC_DIRECT	GO:0099056~integral component of presynaptic membrane	6	13.9535	1.17077e-07	CHRM2, GABRA5, HTR2A, OPRM1, ADRA1A, SLC6A4	43	58	20580	49.5108	1.97859e-05	9.89305e-06	7.66857e-06
GOTERM_CC_DIRECT	GO:0042734~presynaptic membrane	7	16.2791	1.86075e-07	CHRM2, GABRA5, DRD1, HTR2A, OPRM1, ADRA1A, SLC6A4	43	124	20580	27.018	3.14462e-05	1.04822e-05	8.12528e-06
GOTERM_CC_DIRECT	GO:0043005~neuron projection	9	20.9302	8.39214e-07	GABRA1, CHRNA2, GABRA5, CHRNA7, GABRA3, FOS, OPRM1, PTGS2, SLC6A4	43	379	20580	11.3653	0.000141817	3.54568e-05	2.74842e-05
GOTERM_CC_DIRECT	GO:0099055~integral component of postsynaptic membrane	5	11.6279	2.29734e-06	CHRM2, HTR2A, OPRM1, ADRA1A, SLC6A4	43	46	20580	52.0222	0.000388176	7.76502e-05	6.01904e-05
GOTERM_CC_DIRECT	GO:0032991~macromolecular complex	10	23.2558	9.75941e-06	AR, CAT, BCL2, HTT, AKT1, PTGS2, HIF1A, ESR1, TP53, SOD1	43	703	20580	6.80803	0.00164799	0.00027489	0.00021308
GOTERM_CC_DIRECT	GO:0005886~plasma membrane	25	58.1395	1.61126e-05	CHRM2, CHRNA2, CHRNA7, ADRB2, HTR2A, ADRA1A, PIK3CG, SLC6A4, DPP4, AKT1, DRD1, SCN5A, KCNH2, GABRA1, JUN, TGFB1, GABRA5, GABRA3, PRKCA, OPRM1, ESR1, SOD1, AR, CAT, FAS	43	5310	20580	2.25332	0.00271935	0.000387821	0.000300619
GOTERM_CC_DIRECT	GO:0005887~integral component of plasma membrane	13	30.2326	1.83584e-05	CHRM2, KCNH2, GABRA1, CHRNA2, GABRA5, CHRNA7, GABRA3, ADRB2, HTR2A, OPRM1, ADRA1A, SLC6A4, DRD1	43	1426	20580	4.36316	0.00309779	0.000387821	0.000300619
GOTERM_CC_DIRECT	GO:0098982~GABA-ergic synapse	5	11.6279	3.08547e-05	GABRA1, GABRA5, GABRA3, DRD1, ADRA1A	43	88	20580	27.1934	0.00520096	0.000576968	0.000447236
GOTERM_CC_DIRECT	GO:0032590~dendrite membrane	4	9.30233	3.41401e-05	GABRA1, GABRA5, GABRA3, OPRM1	43	31	20580	61.7554	0.00575317	0.000576968	0.000447236
GOTERM_CC_DIRECT	GO:0005783~endoplasmic reticulum	11	25.5814	7.79297e-05	CAT, BCL2, BAX, HTT, PLA2G4A, PRKCA, FOS, SCN5A, OPRM1, PTGS2, TP53	43	1144	20580	4.60197	0.0130843	0.00119728	0.000928072
GOTERM_CC_DIRECT	GO:0005667~transcription factor complex	6	13.9535	0.00010991	JUN, NR1I2, FOS, HIF1A, ESR1, TP53	43	234	20580	12.2719	0.0184044	0.00143365	0.00111129
GOTERM_CC_DIRECT	GO:0005654~nucleoplasm	20	46.5116	0.000110281	JUN, CHRNA2, GABRA5, NR1I2, HTT, PRKCA, FOS, MPO, HIF1A, ESR1, ADRA1A, MTOR, NR3C2, SOD1, AR, CASP3, BCL2, AKT1, SCN5A, TP53	43	3960	20580	2.4172	0.0184659	0.00143365	0.00111129
GOTERM_CC_DIRECT	GO:0098794~postsynapse	5	11.6279	0.000198365	GABRA1, GABRA5, CHRNA7, GABRA3, AKT1	43	142	20580	16.8523	0.0329713	0.00239455	0.00185613
GOTERM_CC_DIRECT	GO:0005901~caveola	4	9.30233	0.000520492	SCN5A, HTR2A, PTGS2, ADRA1A	43	77	20580	24.8626	0.0842263	0.00586421	0.00454563
GOTERM_CC_DIRECT	GO:0045202~synapse	7	16.2791	0.000656914	CHRM2, GABRA1, CHRNA2, GABRA5, CHRNA7, GABRA3, SLC6A4	43	527	20580	6.35718	0.10511	0.00676135	0.00524105
GOTERM_CC_DIRECT	GO:1902711~GABA-A receptor complex	3	6.97674	0.000680136	GABRA1, GABRA5, GABRA3	43	19	20580	75.5692	0.108618	0.00676135	0.00524105
GOTERM_CC_DIRECT	GO:0005829~cytosol	22	51.1628	0.00113208	JUN, GABRA5, PLA2G4A, HTT, PRKCA, FOS, HTR2A, HIF1A, ESR1, ADRA1A, MTOR, PIK3CG, NR3C2, SOD1, AR, CASP3, CAT, BCL2, FAS, BAX, AKT1, TP53	43	5520	20580	1.90748	0.174223	0.0105313	0.00816334
GOTERM_CC_DIRECT	GO:0099060~integral component of postsynaptic specialization membrane	3	6.97674	0.001184	GABRA1, GABRA5, GABRA3	43	25	20580	57.4326	0.181444	0.0105313	0.00816334
GOTERM_CC_DIRECT	GO:0043025~neuronal cell body	6	13.9535	0.00143589	CHRM2, TGFB1, CASP3, HTR2A, MTOR, SOD1	43	411	20580	6.98693	0.215603	0.0121333	0.00940511
GOTERM_CC_DIRECT	GO:0045121~membrane raft	5	11.6279	0.00172984	DPP4, CASP3, FAS, OPRM1, SLC6A4	43	253	20580	9.45859	0.253677	0.0139211	0.0107909
GOTERM_CC_DIRECT	GO:0098978~glutamatergic synapse	6	13.9535	0.00221953	CHRM2, AKT1, DRD1, HTR2A, ADRA1A, MTOR	43	454	20580	6.32517	0.313066	0.01705	0.0132163
GOTERM_CC_DIRECT	GO:0005634~nucleus	22	51.1628	0.00356986	JUN, TGFB1, NR1I2, PLA2G4A, HTT, PRKCA, FOS, ADRB2, MPO, HIF1A, ESR1, ADRA1A, MTOR, NR3C2, SOD1, AR, CASP3, BCL2, BAX, AKT1, DRD1, TP53	43	6007	20580	1.75284	0.45359	0.0259516	0.0201163
GOTERM_CC_DIRECT	GO:0005764~lysosome	5	11.6279	0.00368544	CAT, ADRB2, MPO, MTOR, SOD1	43	312	20580	7.66995	0.464197	0.0259516	0.0201163
GOTERM_CC_DIRECT	GO:0000785~chromatin	8	18.6047	0.00520633	AR, JUN, NR1I2, FOS, HIF1A, ESR1, TP53, NR3C2	43	1059	20580	3.61552	0.586116	0.0340954	0.026429
GOTERM_CC_DIRECT	GO:0034707~chloride channel complex	3	6.97674	0.00524545	GABRA1, GABRA5, GABRA3	43	53	20580	27.0908	0.588857	0.0340954	0.026429
GOTERM_CC_DIRECT	GO:0016020~membrane	16	37.2093	0.00597772	CHRM2, CHRNA2, CHRNA7, PRKCA, FOS, ADRB2, ESR1, MTOR, PIK3CG, VEGFA, DPP4, CAT, BCL2, FAS, BAX, SCN5A	43	3789	20580	2.02103	0.636969	0.0374161	0.029003
GOTERM_CC_DIRECT	GO:0005789~endoplasmic reticulum membrane	8	18.6047	0.00657717	PON1, BCL2, BAX, PLA2G4A, DRD1, PTGS2, MTOR, NR3C2	43	1106	20580	3.46188	0.672155	0.0396979	0.0307718
GOTERM_CC_DIRECT	GO:0000791~euchromatin	3	6.97674	0.00733912	JUN, HIF1A, ESR1	43	63	20580	22.7907	0.712026	0.0427694	0.0331526
GOTERM_CC_DIRECT	GO:0005741~mitochondrial outer membrane	4	9.30233	0.00818243	MAOB, BCL2, BAX, MTOR	43	203	20580	9.43063	0.750556	0.0450631	0.0349306
GOTERM_CC_DIRECT	GO:0031093~platelet alpha granule lumen	3	6.97674	0.00826601	TGFB1, IGF2, VEGFA	43	67	20580	21.4301	0.754083	0.0450631	0.0349306
GOTERM_CC_DIRECT	GO:0009986~cell surface	6	13.9535	0.00953855	DPP4, KCNH2, TGFB1, FAS, SCN5A, VEGFA	43	642	20580	4.47294	0.802052	0.0503755	0.0390484
GOTERM_CC_DIRECT	GO:0035976~transcription factor AP-1 complex	2	4.65116	0.0101635	JUN, FOS	43	5	20580	191.442	0.82208	0.0520494	0.040346
GOTERM_CC_DIRECT	GO:0031264~death-inducing signaling complex	2	4.65116	0.0142006	CASP3, FAS	43	7	20580	136.744	0.910821	0.0676966	0.0524748
GOTERM_CC_DIRECT	GO:0016021~integral component of membrane	19	44.186	0.0143171	CHRM2, KCNH2, GABRA1, CHRNA2, MAOB, GABRA5, CHRNA7, ADRB2, OPRM1, ESR1, ADRA1A, SLC6A4, DPP4, AR, BCL2, FAS, BAX, SCN5A, TP53	43	5402	20580	1.68336	0.912584	0.0676966	0.0524748
GOTERM_CC_DIRECT	GO:0030425~dendrite	5	11.6279	0.0144206	CHRM2, HTT, HTR2A, OPRM1, MTOR	43	463	20580	5.16852	0.914121	0.0676966	0.0524748
GOTERM_CC_DIRECT	GO:0030141~secretory granule	3	6.97674	0.0177387	TGFB1, MPO, VEGFA	43	100	20580	14.3581	0.95143	0.0810227	0.0628046
GOTERM_CC_DIRECT	GO:0005737~cytoplasm	19	44.186	0.0204252	TGFB1, PLA2G4A, HTT, PRKCA, PTGS2, HIF1A, ESR1, ADRA1A, MTOR, PIK3CG, SOD1, VEGFA, AR, CASP3, CAT, BCL2, BAX, AKT1, TP53	43	5593	20580	1.62587	0.969426	0.0908384	0.0704132
GOTERM_CC_DIRECT	GO:0090575~RNA polymerase II transcription factor complex	3	6.97674	0.0257168	JUN, FOS, HIF1A	43	122	20580	11.769	0.987759	0.10806	0.0837624
GOTERM_CC_DIRECT	GO:0005739~mitochondrion	8	18.6047	0.0262123	MAOB, CAT, BCL2, BAX, AKT1, PRKCA, TP53, SOD1	43	1451	20580	2.63876	0.988768	0.10806	0.0837624
GOTERM_CC_DIRECT	GO:0046930~pore complex	2	4.65116	0.0262157	BCL2, BAX	43	13	20580	73.6315	0.988774	0.10806	0.0837624
GOTERM_CC_DIRECT	GO:0016604~nuclear body	4	9.30233	0.0319311	NR1I2, FAS, HIF1A, TP53	43	340	20580	5.63064	0.995849	0.126434	0.0980049
GOTERM_CC_DIRECT	GO:0005892~acetylcholine-gated channel complex	2	4.65116	0.0321695	CHRNA2, CHRNA7	43	16	20580	59.8256	0.996018	0.126434	0.0980049
GOTERM_CC_DIRECT	GO:0099524~postsynaptic cytosol	2	4.65116	0.036119	HTT, MTOR	43	18	20580	53.1783	0.998005	0.13873	0.107536
GOTERM_CC_DIRECT	GO:0030424~axon	4	9.30233	0.0371397	TGFB1, HTT, HTR2A, OPRM1	43	361	20580	5.3031	0.998332	0.13948	0.108118
GOTERM_CC_DIRECT	GO:0043231~intracellular membrane-bounded organelle	6	13.9535	0.0484244	PON1, CAT, PLA2G4A, PTGS2, MPO, ADRA1A	43	982	20580	2.92426	0.999773	0.177907	0.137904
