# Supplementary material for: Interpreting the Mechanism of Active Ingredients in Polygonati Rhizoma in Treating Depression by Combining Systemic Pharmacology and In Vitro Experiments
Source: Nutrients. 2024 Apr 14;16(8):1167. doi: 10.3390/nu16081167 (PMC11054788; doi:10.3390/nu16081167)
Supplement: Supplementary file 1 [file nutrients-16-01167-s001.zip › Supplementary Table S7.xlsx]

## Sheet: MF
Supplementary Table S7：Information of molecular functions
Category	Term	Count	%	PValue	Genes	List Total	Pop Hits	Pop Total	Fold Enrichment	Bonferroni	Benjamini	FDR
GOTERM_MF_DIRECT	GO:0042802~identical protein binding	22	51.1628	1.03e-11	KCNH2, JUN, TGFB1, MAOB, HTT, FOS, ADRB2, HTR2A, ESR1, MMP9, MTOR, PIK3CG, SLC6A4, SOD1, VEGFA, DPP4, CAT, BCL2, FAS, BAX, AKT1, TP53	43	1722	18908	5.61781	2.82e-09	2.82e-09	2.58e-09
GOTERM_MF_DIRECT	GO:0019899~enzyme binding	11	25.5814	1.02e-08	AR, JUN, TGFB1, CAT, AKT1, PRKCA, SCN5A, PTGS2, HIF1A, ESR1, TP53	43	390	18908	12.4024	2.79e-06	1.4e-06	1.27e-06
GOTERM_MF_DIRECT	GO:0030594~neurotransmitter receptor activity	7	16.2791	2.75e-08	CHRM2, GABRA1, CHRNA2, GABRA5, CHRNA7, GABRA3, HTR2A	43	83	18908	37.0849	7.57e-06	2.52e-06	2.3e-06
GOTERM_MF_DIRECT	GO:0042803~protein homodimerization activity	11	25.5814	2.9e-06	DPP4, KCNH2, CHRNA7, PON1, CAT, BCL2, BAX, AKT1, ADRB2, PTGS2, VEGFA	43	719	18908	6.7273	0.000797	0.000192	0.000176
GOTERM_MF_DIRECT	GO:0005231~excitatory extracellular ligand-gated ion channel activity	5	11.6279	3.5e-06	GABRA1, CHRNA2, GABRA5, CHRNA7, GABRA3	43	47	18908	46.7788	0.000962	0.000192	0.000176
GOTERM_MF_DIRECT	GO:1904315~transmitter-gated ion channel activity involved in regulation of postsynaptic membrane potential	5	11.6279	8.18e-06	GABRA1, CHRNA2, GABRA5, CHRNA7, GABRA3	43	58	18908	37.907	0.00224637	0.000375	0.000342
GOTERM_MF_DIRECT	GO:0005230~extracellular ligand-gated ion channel activity	4	9.30233	3.97e-05	GABRA1, CHRNA2, GABRA5, CHRNA7	43	30	18908	58.6295	0.0108538	0.00155899	0.00142293
GOTERM_MF_DIRECT	GO:0008134~transcription factor binding	6	13.9535	9.59e-05	AR, JUN, FOS, HIF1A, ESR1, TP53	43	209	18908	12.6236	0.0260383	0.00329775	0.00300995
GOTERM_MF_DIRECT	GO:0003700~transcription factor activity, sequence-specific DNA binding	8	18.6047	0.0002	AR, JUN, NR1I2, FOS, HIF1A, ESR1, TP53, NR3C2	43	555	18908	6.33832	0.0534627	0.00599467	0.0054715
GOTERM_MF_DIRECT	GO:0004879~RNA polymerase II transcription factor activity, ligand-activated sequence-specific DNA binding	4	9.30233	0.000234	AR, NR1I2, ESR1, NR3C2	43	54	18908	32.5719	0.0622315	0.00599467	0.0054715
GOTERM_MF_DIRECT	GO:0005237~inhibitory extracellular ligand-gated ion channel activity	3	6.97674	0.000262	GABRA1, GABRA5, GABRA3	43	11	18908	119.924	0.0694183	0.00599467	0.0054715
GOTERM_MF_DIRECT	GO:0008503~benzodiazepine receptor activity	3	6.97674	0.000262	GABRA1, GABRA5, GABRA3	43	11	18908	119.924	0.0694183	0.00599467	0.0054715
GOTERM_MF_DIRECT	GO:0044877~macromolecular complex binding	7	16.2791	0.00029	JUN, TGFB1, CASP3, FOS, ADRB2, HTR2A, MTOR	43	415	18908	7.41698	0.076595	0.00612891	0.00559402
GOTERM_MF_DIRECT	GO:0022851~GABA-gated chloride ion channel activity	3	6.97674	0.00037	GABRA1, GABRA5, GABRA3	43	13	18908	101.474	0.0967446	0.00726651	0.00663234
GOTERM_MF_DIRECT	GO:0031625~ubiquitin protein ligase binding	6	13.9535	0.000568	KCNH2, JUN, BCL2, SCN5A, HIF1A, TP53	43	307	18908	8.59389	0.144619	0.0104109	0.00950231
GOTERM_MF_DIRECT	GO:0001228~transcriptional activator activity, RNA polymerase II transcription regulatory region sequence-specific binding	7	16.2791	0.000613	AR, JUN, NR1I2, FOS, HIF1A, ESR1, TP53	43	478	18908	6.43943	0.155184	0.0105365	0.00961697
GOTERM_MF_DIRECT	GO:0043565~sequence-specific DNA binding	6	13.9535	0.000787	AR, NR1I2, BCL2, HIF1A, ESR1, NR3C2	43	330	18908	7.99493	0.194621	0.0116394	0.0106236
GOTERM_MF_DIRECT	GO:0061629~RNA polymerase II sequence-specific DNA binding transcription factor binding	5	11.6279	0.000789	AR, JUN, FOS, HIF1A, TP53	43	188	18908	11.6947	0.195037	0.0116394	0.0106236
GOTERM_MF_DIRECT	GO:0004890~GABA-A receptor activity	3	6.97674	0.000804	GABRA1, GABRA5, GABRA3	43	19	18908	69.4296	0.198474	0.0116394	0.0106236
GOTERM_MF_DIRECT	GO:0000976~transcription regulatory region sequence-specific DNA binding	5	11.6279	0.00188253	KCNH2, AR, JUN, FOS, TP53	43	238	18908	9.23783	0.404398	0.0250581	0.0228712
GOTERM_MF_DIRECT	GO:0002020~protease binding	4	9.30233	0.00191353	DPP4, CASP3, BCL2, TP53	43	111	18908	15.8458	0.409464	0.0250581	0.0228712
GOTERM_MF_DIRECT	GO:0005496~steroid binding	3	6.97674	0.00201429	AR, ESR1, NR3C2	43	30	18908	43.9721	0.425634	0.0251786	0.0229812
GOTERM_MF_DIRECT	GO:0051721~protein phosphatase 2A binding	3	6.97674	0.00273588	BCL2, AKT1, TP53	43	35	18908	37.6904	0.529236	0.0327116	0.0298568
GOTERM_MF_DIRECT	GO:0008270~zinc ion binding	8	18.6047	0.00290055	AR, NR1I2, PRKCA, ESR1, TP53, MMP9, NR3C2, SOD1	43	875	18908	4.02031	0.550137	0.0332355	0.0303349
GOTERM_MF_DIRECT	GO:0003682~chromatin binding	6	13.9535	0.00367075	AR, JUN, FOS, MPO, ESR1, TP53	43	469	18908	5.62543	0.636259	0.0403782	0.0368543
GOTERM_MF_DIRECT	GO:0001223~transcription coactivator binding	3	6.97674	0.00488753	AR, HIF1A, ESR1	43	47	18908	28.0673	0.740076	0.051695	0.0471835
GOTERM_MF_DIRECT	GO:0019901~protein kinase binding	6	13.9535	0.00527337	AKT1, SCN5A, HIF1A, ESR1, TP53, MTOR	43	511	18908	5.16306	0.766369	0.0537102	0.0490228
GOTERM_MF_DIRECT	GO:0046982~protein heterodimerization activity	5	11.6279	0.00932597	BCL2, BAX, HIF1A, ADRA1A, TP53	43	374	18908	5.87862	0.923974	0.0915944	0.0836007
GOTERM_MF_DIRECT	GO:0005254~chloride channel activity	3	6.97674	0.010001	GABRA1, GABRA5, GABRA3	43	68	18908	19.3995	0.936968	0.094837	0.0865603
GOTERM_MF_DIRECT	GO:0002039~p53 binding	3	6.97674	0.0114572	HTT, HIF1A, TP53	43	73	18908	18.0707	0.957951	0.105024	0.0958587
GOTERM_MF_DIRECT	GO:0051434~BH3 domain binding	2	4.65116	0.0132556	BCL2, BAX	43	6	18908	146.574	0.974515	0.114434	0.104447
GOTERM_MF_DIRECT	GO:0005515~protein binding	36	83.7209	0.0134285	MAOB, CHRNA7, NR1I2, HTT, ADRB2, HTR2A, PTGS2, MPO, HIF1A, ADRA1A, PIK3CG, SLC6A4, NR3C2, DPP4, CASP3, AKT1, DRD1, SCN5A, KCNH2, JUN, TGFB1, GABRA3, IGF2, PRKCA, FOS, OPRM1, MMP9, ESR1, MTOR, SOD1, VEGFA, AR, BCL2, BAX, FAS, TP53	43	12619	18908	1.25445	0.975714	0.114434	0.104447
GOTERM_MF_DIRECT	GO:0016301~kinase activity	4	9.30233	0.0137321	AKT1, PRKCA, MTOR, PIK3CG	43	226	18908	7.78267	0.977685	0.114434	0.104447
GOTERM_MF_DIRECT	GO:0000978~RNA polymerase II core promoter proximal region sequence-specific DNA binding	8	18.6047	0.0160616	AR, JUN, NR1I2, FOS, HIF1A, ESR1, TP53, NR3C2	43	1207	18908	2.91447	0.988354	0.12991	0.118573
GOTERM_MF_DIRECT	GO:0030235~nitric-oxide synthase regulator activity	2	4.65116	0.019819	AKT1, ESR1	43	9	18908	97.7158	0.995933	0.155721	0.14213
GOTERM_MF_DIRECT	GO:0019904~protein domain specific binding	4	9.30233	0.0209029	SCN5A, OPRM1, HIF1A, MTOR	43	265	18908	6.6373	0.997	0.159675	0.14574
GOTERM_MF_DIRECT	GO:0000981~RNA polymerase II transcription factor activity, sequence-specific DNA binding	8	18.6047	0.0215012	AR, JUN, NR1I2, FOS, HIF1A, ESR1, TP53, NR3C2	43	1280	18908	2.74826	0.997464	0.159806	0.14586
GOTERM_MF_DIRECT	GO:0008144~drug binding	2	4.65116	0.0241708	GABRA1, NR1I2	43	11	18908	79.9493	0.998804	0.174921	0.159655
GOTERM_MF_DIRECT	GO:0051087~chaperone binding	3	6.97674	0.0248225	BAX, TP53, SOD1	43	110	18908	11.9924	0.999005	0.17503	0.159755
GOTERM_MF_DIRECT	GO:0051378~serotonin binding	2	4.65116	0.0263397	HTR2A, SLC6A4	43	12	18908	73.2868	0.999351	0.181085	0.165282
GOTERM_MF_DIRECT	GO:0015464~acetylcholine receptor activity	2	4.65116	0.0328181	CHRNA2, CHRNA7	43	15	18908	58.6295	0.999897	0.220121	0.200911
GOTERM_MF_DIRECT	GO:1990837~sequence-specific double-stranded DNA binding	5	11.6279	0.0345055	JUN, NR1I2, FOS, ESR1, NR3C2	43	557	18908	3.94723	0.999936	0.223634	0.204116
GOTERM_MF_DIRECT	GO:0050998~nitric-oxide synthase binding	2	4.65116	0.0349682	SCN5A, SLC6A4	43	16	18908	54.9651	0.999944	0.223634	0.204116
GOTERM_MF_DIRECT	GO:0099507~ligand-gated ion channel activity involved in regulation of presynaptic membrane potential	2	4.65116	0.0371136	GABRA5, GABRA3	43	17	18908	51.7319	0.99997	0.23196	0.211716
GOTERM_MF_DIRECT	GO:0022848~acetylcholine-gated cation-selective channel activity	2	4.65116	0.0392543	CHRNA2, CHRNA7	43	18	18908	48.8579	0.999984	0.234673	0.214192
GOTERM_MF_DIRECT	GO:0001216~bacterial-type RNA polymerase transcriptional activator activity, sequence-specific DNA binding	2	4.65116	0.0392543	HIF1A, TP53	43	18	18908	48.8579	0.999984	0.234673	0.214192
GOTERM_MF_DIRECT	GO:0020037~heme binding	3	6.97674	0.0448302	CAT, PTGS2, MPO	43	152	18908	8.6787	0.999997	0.262305	0.239413
GOTERM_MF_DIRECT	GO:0003707~steroid hormone receptor activity	2	4.65116	0.0498887	ESR1, NR3C2	43	23	18908	38.2366	0.999999	0.285821	0.260876
