# Supplementary material for: Interpreting the Mechanism of Active Ingredients in Polygonati Rhizoma in Treating Depression by Combining Systemic Pharmacology and In Vitro Experiments
Source: Nutrients. 2024 Apr 14;16(8):1167. doi: 10.3390/nu16081167 (PMC11054788; doi:10.3390/nu16081167)
Supplement: Supplementary file 1 [file nutrients-16-01167-s001.zip › Supplementary Table S8.xlsx]

## Sheet: Sheet1
Supplementary Table S8: Topological information of the PR candidate compounds-depression targets network
Shared name	Code	name	Average Shortest PathLength	Clustering Coefficient	Closeness Centrality	Is Single Note	Partner Of Multi Edged Node Pairs	Self Loops	Eccentricity	Stress	Degree	Betweenness Centrality	Neighborhood Connectivity	Number Of Directed Edges	Number Of Undirected Edges	Radiality	Topological Coefficient
MOL000358	2	MOL000358	1.90196	0	0.525773	FALSE	0	0	4	6594	26	0.579712	2	26	0	0.819608	0.2
MOL002714	2	MOL002714	2.29412	0	0.435897	FALSE	0	0	4	5044	16	0.303958	2.4375	16	0	0.741176	0.2875
MOL000546	2	MOL000546	2.37255	0	0.421488	FALSE	0	0	3	3348	13	0.320067	2.15385	13	0	0.72549	0.192308
MOL004941	2	MOL004941	2.52941	0	0.395349	FALSE	0	0	4	1746	10	0.0704268	3.6	10	0	0.694118	0.52
MOL001792	2	MOL001792	2.56863	0	0.389313	FALSE	0	0	4	1492	9	0.0567672	3.77778	9	0	0.686275	0.555556
MOL006331	2	MOL006331	2.68627	0	0.372263	FALSE	0	0	4	884	6	0.0329904	4	6	0	0.662745	0.6
COX2	3	COX2	1.90196	0	0.525773	FALSE	0	0	3	2698	6	0.178018	13.3333	6	0	0.819608	0.280303
PTGS2	3	PTGS2	1.90196	0	0.525773	FALSE	0	0	3	2698	6	0.178018	13.3333	6	0	0.819608	0.280303
PIK3CG	3	PIK3CG	2.2549	0	0.443478	FALSE	0	0	5	1350	5	0.0572935	13.4	5	0	0.74902	0.335135
HTT	3	HTT	2.72549	0	0.366906	FALSE	0	0	5	234	3	0.00744963	15	3	0	0.654902	0.518519
SLC6A4	3	SLC6A4	2.72549	0	0.366906	FALSE	0	0	5	234	3	0.00744963	15	3	0	0.654902	0.518519
MAOB	3	MAOB	3.35294	0	0.298246	FALSE	0	0	5	82	3	0.00272277	8.33333	3	0	0.529412	0.666667
ADRB2	3	ADRB2	2.72549	0	0.366906	FALSE	0	0	5	234	3	0.00744963	15	3	0	0.654902	0.518519
SERT	3	SERT	2.72549	0	0.366906	FALSE	0	0	5	234	3	0.00744963	15	3	0	0.654902	0.518519
VEGFA	3	VEGFA	2.92157	0	0.342282	FALSE	0	0	4	198	2	0.0107983	14.5	2	0	0.615686	0.613636
CASP3	3	CASP3	2.45098	0	0.408	FALSE	0	0	5	462	2	0.022573	21	2	0	0.709804	0.571429
ESR1	3	ESR1	3.47059	0	0.288136	FALSE	0	0	5	4	2	0.00013617	9.5	2	0	0.505882	0.944444
NR3C2	3	NR3C2	3.31373	0	0.301775	FALSE	0	0	4	346	2	0.0392157	7	2	0	0.537255	0.5
BCL2	3	BCL2	2.45098	0	0.408	FALSE	0	0	5	462	2	0.022573	21	2	0	0.709804	0.571429
BAX	3	BAX	2.45098	0	0.408	FALSE	0	0	5	462	2	0.022573	21	2	0	0.709804	0.571429
TP53	3	TP53	2.92157	0	0.342282	FALSE	0	0	4	198	2	0.0107983	14.5	2	0	0.615686	0.613636
HIF1A	3	HIF1A	2.92157	0	0.342282	FALSE	0	0	4	198	2	0.0107983	14.5	2	0	0.615686	0.613636
AR	3	AR	3.19608	0	0.312883	FALSE	0	0	5	48	2	0.0021488	11	2	0	0.560784	0.625
AKT1	3	AKT1	2.92157	0	0.342282	FALSE	0	0	4	198	2	0.0107983	14.5	2	0	0.615686	0.613636
DPP4	3	DPP4	3.19608	0	0.312883	FALSE	0	0	5	48	2	0.0021488	11	2	0	0.560784	0.625
GABRA1	3	GABRA1	2.76471	0	0.361702	FALSE	0	0	5	114	2	0.00350948	18	2	0	0.647059	0.62963
NR1I2	3	NR1I2	3.35294	0	0.298246	FALSE	0	0	4	0	1	0	13	1	0	0.529412	0
PRKCA	3	PRKCA	2.88235	0	0.346939	FALSE	0	0	5	0	1	0	26	1	0	0.623529	0
PLA2G4A	3	PLA2G4A	3.35294	0	0.298246	FALSE	0	0	4	0	1	0	13	1	0	0.529412	0
SOD1	3	SOD1	3.35294	0	0.298246	FALSE	0	0	4	0	1	0	13	1	0	0.529412	0
GABRA3	3	GABRA3	2.88235	0	0.346939	FALSE	0	0	5	0	1	0	26	1	0	0.623529	0
ADRA1A	3	ADRA1A	2.88235	0	0.346939	FALSE	0	0	5	0	1	0	26	1	0	0.623529	0
PON1	3	PON1	2.88235	0	0.346939	FALSE	0	0	5	0	1	0	26	1	0	0.623529	0
DRD1	3	DRD1	2.88235	0	0.346939	FALSE	0	0	5	0	1	0	26	1	0	0.623529	0
FOS	3	FOS	3.27451	0	0.305389	FALSE	0	0	5	0	1	0	16	1	0	0.545098	0
CHRNA2	3	CHRNA2	2.88235	0	0.346939	FALSE	0	0	5	0	1	0	26	1	0	0.623529	0
JUN	3	JUN	2.88235	0	0.346939	FALSE	0	0	5	0	1	0	26	1	0	0.623529	0
MOL000359	2	MOL000359	4.29412	0	0.232877	FALSE	0	0	5	0	1	0	2	1	0	0.341176	0
HTR2A	3	HTR2A	2.88235	0	0.346939	FALSE	0	0	5	0	1	0	26	1	0	0.623529	0
OPRM1	3	OPRM1	2.88235	0	0.346939	FALSE	0	0	5	0	1	0	26	1	0	0.623529	0
MMP9	3	MMP9	3.27451	0	0.305389	FALSE	0	0	5	0	1	0	16	1	0	0.545098	0
TGFB1	3	TGFB1	2.88235	0	0.346939	FALSE	0	0	5	0	1	0	26	1	0	0.623529	0
KCNH2	3	KCNH2	2.88235	0	0.346939	FALSE	0	0	5	0	1	0	26	1	0	0.623529	0
MPO	3	MPO	3.27451	0	0.305389	FALSE	0	0	5	0	1	0	16	1	0	0.545098	0
CHRM2	3	CHRM2	2.88235	0	0.346939	FALSE	0	0	5	0	1	0	26	1	0	0.623529	0
FAS	3	FAS	3.35294	0	0.298246	FALSE	0	0	4	0	1	0	13	1	0	0.529412	0
CAT	3	CAT	3.35294	0	0.298246	FALSE	0	0	4	0	1	0	13	1	0	0.529412	0
IGF2	3	IGF2	3.27451	0	0.305389	FALSE	0	0	5	0	1	0	16	1	0	0.545098	0
GABRA5	3	GABRA5	2.88235	0	0.346939	FALSE	0	0	5	0	1	0	26	1	0	0.623529	0
CHRNA7	3	CHRNA7	2.88235	0	0.346939	FALSE	0	0	5	0	1	0	26	1	0	0.623529	0
MTOR	3	MTOR	3.35294	0	0.298246	FALSE	0	0	4	0	1	0	13	1	0	0.529412	0
SCN5A	3	SCN5A	2.88235	0	0.346939	FALSE	0	0	5	0	1	0	26	1	0	0.623529	0
